# Supplementary material for: Involvement of mucosal flora and enterochromaffin cells of the caecum and descending colon in diarrhoea-predominant irritable bowel syndrome
Source: BMC Microbiol. 2021 Nov 13;21:316. doi: 10.1186/s12866-021-02380-2 (PMC8590216; doi:10.1186/s12866-021-02380-2)
Supplement: Supplementary file 7 — Additional file 7. The OTU table and clinical parameters. [file 12866_2021_2380_MOESM7_ESM.xlsx]

## Sheet: OTU table
									D-HC																C-HC																	D-IBS-D
Domain	Kingdom	Phylum	Class	Order	Family	Genus	Species	OTU	A1	A2	A4	A5	A6	A7	A8	E2	E3	E5	E7	E8	I1	I2	I5	I6	B1	B2	B4	B5	B6	B7	B8	B9	F1	F2	F3	F4	F5	F7	F8	F9	J2	C1	C2	C3	C4	C5	C6	C7	C8
d__Bacteria	k__norank_d__Bacteria	p__Actinobacteria	c__Actinobacteria	o__Solirubrobacterales	f__67-14	g__norank_f__67-14	s__metagenome_g__norank_f__67-14	OTU4332	0	0	0	0	0	6	0	8	0	0	0	0	0	0	0	0	0	0	0	0	0	0	0	4	0	0	0	0	0	0	0	0	0	0	0	0	0	0	0	0	0
d__Bacteria	k__norank_d__Bacteria	p__Proteobacteria	c__Deltaproteobacteria	o__Oligoflexales	f__0319-6G20	g__norank_f__0319-6G20	s__uncultured_bacterium_g__norank_f__0319-6G20	OTU3124	0	1	0	1	0	1	0	14	1	0	3	2	5	0	3	33	0	0	19	0	1	1	0	24	0	0	7	1	0	0	0	0	0	28	0	1	0	0	0	0	1
d__Bacteria	k__norank_d__Bacteria	p__Proteobacteria	c__Gammaproteobacteria	o__Oceanospirillales	f__Nitrincolaceae	g__Marinobacterium	s__Marinobacterium_stanieri	OTU767	0	0	0	0	0	0	0	0	0	0	0	0	0	0	1	0	0	0	7	0	0	0	0	13	0	0	0	0	0	0	0	0	0	0	0	1	0	0	0	0	0
d__Bacteria	k__norank_d__Bacteria	p__Bacteroidetes	c__Bacteroidia	o__Flavobacteriales	f__Weeksellaceae	g__Cloacibacterium	s__uncultured_bacterium_g__Cloacibacterium	OTU1438	0	0	0	0	0	3	0	136	0	0	0	1	4	0	0	27	0	0	0	0	0	1	0	2	0	0	1	0	0	2	0	1	0	1	0	0	0	0	0	0	0
d__Bacteria	k__norank_d__Bacteria	p__Proteobacteria	c__Gammaproteobacteria	o__Betaproteobacteriales	f__Burkholderiaceae	g__unclassified_f__Burkholderiaceae	s__unclassified_f__Burkholderiaceae	OTU4930	0	0	0	0	0	1	0	0	0	1	0	0	4	0	0	3	0	0	9	0	0	0	0	0	0	0	0	0	0	0	0	0	0	5	0	0	0	0	0	0	0
d__Bacteria	k__norank_d__Bacteria	p__Epsilonbacteraeota	c__Campylobacteria	o__Campylobacterales	f__Campylobacteraceae	g__Campylobacter	s__Campylobacter_showae	OTU5002	0	0	0	0	0	0	0	6	0	0	0	2	0	1	0	0	0	0	0	0	0	1	0	0	0	1	0	2	0	0	5	0	0	1	0	0	0	1	0	0	0
d__Bacteria	k__norank_d__Bacteria	p__Proteobacteria	c__Alphaproteobacteria	o__Rhodobacterales	f__Rhodobacteraceae	g__Marivita	s__uncultured_bacterium_g__Marivita	OTU1119	0	0	0	0	0	0	0	0	1	0	0	0	6	2	3	27	0	0	5	0	0	0	0	21	0	0	0	0	0	1	0	0	0	5	0	1	0	0	0	0	0
d__Bacteria	k__norank_d__Bacteria	p__Bacteroidetes	c__Bacteroidia	o__Bacteroidales	f__Muribaculaceae	g__norank_f__Muribaculaceae	s__uncultured_Bacteroidales_bacterium_g__norank_f__Muribaculaceae	OTU4840	0	0	0	3	0	0	2	4	0	0	1	0	30	0	0	4	0	0	10	0	0	0	1	7	0	1	1	0	0	0	0	0	0	13	0	0	0	0	0	0	0
d__Bacteria	k__norank_d__Bacteria	p__unclassified_k__norank_d__Bacteria	c__unclassified_k__norank_d__Bacteria	o__unclassified_k__norank_d__Bacteria	f__unclassified_k__norank_d__Bacteria	g__unclassified_k__norank_d__Bacteria	s__unclassified_k__norank_d__Bacteria	OTU556	0	0	0	0	0	0	0	2	2	0	0	0	1	0	0	0	0	0	0	0	0	0	0	94	0	20	0	0	1	0	5	0	0	20	0	0	0	0	0	0	0
d__Bacteria	k__norank_d__Bacteria	p__Firmicutes	c__Clostridia	o__Clostridiales	f__Ruminococcaceae	g__Eubacterium]_coprostanoligenes_group	s__metagenome_g__Eubacterium]_coprostanoligenes_group	OTU1153	0	2	0	0	0	1	0	4	0	10	0	0	39	0	0	6	0	0	9	0	0	1	0	0	0	0	0	0	1	2	0	4	0	6	9	1	0	0	0	0	7
d__Bacteria	k__norank_d__Bacteria	p__Rokubacteria	c__NC10	o__Rokubacteriales	f__norank_o__Rokubacteriales	g__norank_o__Rokubacteriales	s__uncultured_bacterium_g__norank_o__Rokubacteriales	OTU3286	0	0	0	0	0	0	0	9	0	0	0	0	0	0	0	0	0	0	0	0	0	0	0	5	0	0	0	0	0	0	0	0	0	0	0	0	0	0	0	0	0
d__Bacteria	k__norank_d__Bacteria	p__Bacteroidetes	c__Bacteroidia	o__Bacteroidales	f__Tannerellaceae	g__Parabacteroides	s__unclassified_g__Parabacteroides	OTU1550	3	0	1	0	0	0	0	0	1	4	0	6	2	4	10	0	0	0	5	0	0	1	0	0	0	0	0	0	1	0	3	2	0	0	0	0	0	0	0	0	0
d__Bacteria	k__norank_d__Bacteria	p__Proteobacteria	c__unclassified_p__Proteobacteria	o__unclassified_p__Proteobacteria	f__unclassified_p__Proteobacteria	g__unclassified_p__Proteobacteria	s__unclassified_p__Proteobacteria	OTU999	0	0	0	0	0	0	0	9	0	0	0	0	0	0	0	0	0	0	0	0	0	0	0	28	0	6	0	0	0	0	0	0	0	8	0	0	0	0	0	0	0
d__Bacteria	k__norank_d__Bacteria	p__Acidobacteria	c__Subgroup_6	o__norank_c__Subgroup_6	f__norank_c__Subgroup_6	g__norank_c__Subgroup_6	s__Acidobacteria_bacterium_LWH4	OTU3484	0	0	0	0	0	0	0	0	0	0	0	0	3	0	0	0	0	0	0	0	0	0	0	8	0	0	3	0	0	0	0	0	0	0	0	0	0	0	0	0	0
d__Bacteria	k__norank_d__Bacteria	p__Bacteroidetes	c__Bacteroidia	o__Bacteroidales	f__Bacteroidaceae	g__Bacteroides	s__Bacteroides_dorei	OTU1914	6	49	147	384	12	94	74	1079	1959	1429	2337	2324	187	352	3393	393	4	4	1753	3	10	111	82	1044	73	477	1176	2024	157	356	677	75	148	1260	799	2088	44	31	10	38	58
d__Bacteria	k__norank_d__Bacteria	p__Firmicutes	c__Clostridia	o__Clostridiales	f__Ruminococcaceae	g__Eubacterium]_coprostanoligenes_group	s__gut_metagenome_g__Eubacterium]_coprostanoligenes_group	OTU2274	0	0	0	8	0	3	3	4	3	2	0	0	3	11	2	0	2	0	18	0	0	0	0	48	0	1	3	1	0	0	1	2	13	63	2	23	0	0	1	15	0
d__Bacteria	k__norank_d__Bacteria	p__Chloroflexi	c__Chloroflexia	o__Thermomicrobiales	f__JG30-KF-CM45	g__norank_f__JG30-KF-CM45	s__unclassified_g__norank_f__JG30-KF-CM45	OTU3189	0	0	0	0	0	1	0	0	0	0	0	0	5	0	0	32	0	2	0	0	0	0	0	0	0	3	0	1	1	0	0	0	0	0	4	0	0	0	0	0	0
d__Bacteria	k__norank_d__Bacteria	p__Firmicutes	c__Negativicutes	o__Selenomonadales	f__Acidaminococcaceae	g__Succiniclasticum	s__uncultured_rumen_bacterium_g__Succiniclasticum	OTU1454	0	0	0	0	0	0	0	16	0	0	0	0	10	0	0	0	0	0	0	0	0	0	0	0	0	0	0	0	0	0	0	0	0	0	0	0	0	0	0	0	0
d__Bacteria	k__norank_d__Bacteria	p__Firmicutes	c__Clostridia	o__Clostridiales	f__Lachnospiraceae	g__Lachnospiraceae_NK4A136_group	s__uncultured_bacterium_g__Lachnospiraceae_NK4A136_group	OTU261	0	0	0	0	0	0	0	2	0	0	0	0	43	0	0	0	0	0	2	0	0	0	0	9	0	0	0	0	0	0	0	0	0	8	0	0	0	0	1	0	0
d__Bacteria	k__norank_d__Bacteria	p__Firmicutes	c__Clostridia	o__Clostridiales	f__Lachnospiraceae	g__Blautia	s__uncultured_Ruminococcus_sp._g__Blautia	OTU204	4	5	35	10	1	13	3	62	104	124	105	71	53	44	159	418	4	0	163	0	2	55	16	16	4	68	114	52	17	43	96	38	22	98	91	63	5	0	2	5	49
d__Bacteria	k__norank_d__Bacteria	p__Firmicutes	c__Clostridia	o__Clostridiales	f__Ruminococcaceae	g__CAG-352	s__uncultured_organism_g__CAG-352	OTU34	0	0	0	0	0	0	0	0	0	0	0	0	0	0	12	0	0	0	0	0	0	0	0	0	0	0	0	0	0	0	0	0	0	4	0	0	0	0	0	0	0
d__Bacteria	k__norank_d__Bacteria	p__Firmicutes	c__Bacilli	o__Bacillales	f__Family_XI_o__Bacillales	g__Gemella	s__uncultured_organism_g__Gemella	OTU468	0	1	0	0	0	2	0	4	1	13	18	8	16	30	6	5	2	0	0	2	0	7	0	213	1	2	2	2	8	8	8	8	14	3	0	2	6	2	3	0	0
d__Bacteria	k__norank_d__Bacteria	p__Actinobacteria	c__Actinobacteria	o__Gaiellales	f__norank_o__Gaiellales	g__norank_o__Gaiellales	s__unclassified_g__norank_o__Gaiellales	OTU1279	0	0	0	0	0	0	0	0	0	0	0	0	0	0	0	0	0	0	0	0	0	0	0	0	0	0	0	0	0	0	0	0	0	0	0	0	0	0	0	0	0
d__Bacteria	k__norank_d__Bacteria	p__unclassified_k__norank_d__Bacteria	c__unclassified_k__norank_d__Bacteria	o__unclassified_k__norank_d__Bacteria	f__unclassified_k__norank_d__Bacteria	g__unclassified_k__norank_d__Bacteria	s__unclassified_k__norank_d__Bacteria	OTU1166	0	0	0	0	0	0	0	2	0	0	0	0	0	0	0	0	0	0	0	0	0	0	0	12	0	2	0	0	0	0	1	0	0	2	0	0	0	0	0	0	0
d__Bacteria	k__norank_d__Bacteria	p__Firmicutes	c__Clostridia	o__Clostridiales	f__Ruminococcaceae	g__UBA1819	s__uncultured_organism_g__UBA1819	OTU1104	0	0	0	1	0	0	0	2	7	8	0	2	0	0	1	0	0	0	10	0	0	0	0	5	0	4	3	0	4	0	2	2	3	83	0	7	0	0	0	2	2
d__Bacteria	k__norank_d__Bacteria	p__Firmicutes	c__Bacilli	o__Lactobacillales	f__Streptococcaceae	g__Streptococcus	s__unclassified_g__Streptococcus	OTU446	0	56	221	0	0	0	0	11	0	0	4	0	3	2	0	113	0	19	1452	0	0	1	0	48	1	47	0	0	0	1	1	0	0	13	2	2	0	0	1	131	0
d__Bacteria	k__norank_d__Bacteria	p__Firmicutes	c__Clostridia	o__Clostridiales	f__Ruminococcaceae	g__Butyricicoccus	s__uncultured_bacterium_g__Butyricicoccus	OTU1050	0	1	4	1	0	5	0	33	4	9	82	0	1	3	30	67	0	0	32	0	0	3	0	6	0	15	20	0	1	1	0	7	1	6	2	22	4	0	0	6	6
d__Bacteria	k__norank_d__Bacteria	p__Chloroflexi	c__Ktedonobacteria	o__C0119	f__norank_o__C0119	g__norank_o__C0119	s__uncultured_bacterium_g__norank_o__C0119	OTU1414	0	0	0	0	0	0	0	41	0	0	0	0	0	0	0	22	0	0	0	0	0	0	0	0	0	0	0	0	1	0	0	0	0	0	0	0	0	0	0	0	0
d__Bacteria	k__norank_d__Bacteria	p__Firmicutes	c__Clostridia	o__Clostridiales	f__Lachnospiraceae	g__Lachnospiraceae_NK4A136_group	s__uncultured_bacterium_g__Lachnospiraceae_NK4A136_group	OTU2463	0	0	0	0	0	0	0	0	0	0	0	0	38	0	0	1	0	0	3	0	0	0	0	11	0	0	0	0	0	1	0	0	0	0	0	1	0	0	0	0	0
d__Bacteria	k__norank_d__Bacteria	p__Firmicutes	c__Bacilli	o__Lactobacillales	f__Streptococcaceae	g__Streptococcus	s__unclassified_g__Streptococcus	OTU1081	2	16	0	77	2	8	2	39	16	4	2686	94	841	4	46	450	2	4	43	63	1	25	2	1209	2	8	2	0	0	325	107	18	5	30	0	1	16	15	5	0	0
d__Bacteria	k__norank_d__Bacteria	p__Firmicutes	c__Clostridia	o__Clostridiales	f__Lachnospiraceae	g__Ruminococcus]_gauvreauii_group	s__uncultured_bacterium_g__Ruminococcus]_gauvreauii_group	OTU1029	4	40	2	1	0	9	0	193	94	95	139	1	2	0	23	185	5	1	3	0	0	23	4	7	0	143	77	0	13	33	0	27	0	7	21	35	21	0	0	70	53
d__Bacteria	k__norank_d__Bacteria	p__Proteobacteria	c__Gammaproteobacteria	o__Pseudomonadales	f__Moraxellaceae	g__Acinetobacter	s__uncultured_organism_g__Acinetobacter	OTU3538	0	0	0	1	1	7	0	259	9	3	6	15	95	2	7	362	0	0	87	0	0	2	0	297	0	34	51	21	13	11	27	0	0	134	1	1	4	1	3	0	0
d__Bacteria	k__norank_d__Bacteria	p__Actinobacteria	c__Actinobacteria	o__Micromonosporales	f__Micromonosporaceae	g__unclassified_f__Micromonosporaceae	s__unclassified_f__Micromonosporaceae	OTU2765	0	0	0	1	0	0	0	0	0	0	0	0	88	0	0	7	0	0	0	0	0	0	0	0	0	0	0	0	0	0	0	0	0	4	0	0	0	0	0	0	0
d__Bacteria	k__norank_d__Bacteria	p__Acidobacteria	c__Blastocatellia_Subgroup_4	o__Blastocatellales	f__Blastocatellaceae	g__OLB17	s__unclassified_g__OLB17	OTU98	0	0	0	0	0	5	0	0	1	0	0	2	7	0	0	0	0	13	24	1	0	0	0	0	0	10	0	3	2	3	0	0	0	0	8	0	0	2	0	0	0
d__Bacteria	k__norank_d__Bacteria	p__Proteobacteria	c__Alphaproteobacteria	o__Rickettsiales	f__Mitochondria	g__norank_f__Mitochondria	s__unclassified_g__norank_f__Mitochondria	OTU926	0	0	0	0	0	0	0	1	0	0	0	4	0	0	0	0	0	0	0	0	0	0	0	7	0	0	0	0	0	1	1	0	0	6	0	0	0	0	0	0	0
d__Bacteria	k__norank_d__Bacteria	p__Firmicutes	c__Negativicutes	o__Selenomonadales	f__Acidaminococcaceae	g__Acidaminococcus	s__uncultured_bacterium_g__Acidaminococcus	OTU1913	0	0	0	1	0	0	0	5	1	0	0	0	0	0	0	0	0	0	3	0	0	2	0	12	1	0	1	0	0	0	0	0	0	25	0	1	0	0	0	0	0
d__Bacteria	k__norank_d__Bacteria	p__Firmicutes	c__Clostridia	o__Clostridiales	f__Lachnospiraceae	g__Ruminococcus]_torques_group	s__uncultured_Ruminococcus_sp._g__Ruminococcus]_torques_group	OTU1353	3	10	10	6	6	2	0	74	175	19	158	364	9	39	106	19	0	0	139	0	1	4	10	42	0	106	62	112	11	13	398	117	41	234	21	177	48	3	0	14	25
d__Bacteria	k__norank_d__Bacteria	p__Firmicutes	c__Clostridia	o__Clostridiales	f__Ruminococcaceae	g__Subdoligranulum	s__uncultured_Ruminococcaceae_bacterium_g__Subdoligranulum	OTU1336	1	0	8	0	1	17	0	13	2	179	1	97	15	2	191	55	0	0	57	0	1	23	4	69	0	15	1	4	111	3	105	17	0	19	85	17	17	0	1	20	2
d__Bacteria	k__norank_d__Bacteria	p__Proteobacteria	c__Gammaproteobacteria	o__Enterobacteriales	f__Enterobacteriaceae	g__Proteus	s__Proteus_mirabilis	OTU41	2041	0	0	2	0	1	0	0	0	2	0	0	23	0	0	0	1873	10	7	1	0	0	0	5	0	1	4	0	0	0	0	1	0	11	0	0	0	0	0	7	0
d__Bacteria	k__norank_d__Bacteria	p__Firmicutes	c__Clostridia	o__Clostridiales	f__Lachnospiraceae	g__Lachnoanaerobaculum	s__uncultured_bacterium_g__Lachnoanaerobaculum	OTU1109	0	0	0	0	0	0	0	29	6	0	1	2	3	9	0	0	0	0	9	1	0	0	0	32	0	0	1	5	0	0	2	0	1	1	0	2	1	0	0	0	0
d__Bacteria	k__norank_d__Bacteria	p__Firmicutes	c__Erysipelotrichia	o__Erysipelotrichales	f__Erysipelotrichaceae	g__Erysipelotrichaceae_UCG-003	s__uncultured_bacterium_g__Erysipelotrichaceae_UCG-003	OTU1026	1	93	0	27	4	51	11	339	911	313	721	351	37	130	87	432	1	1	7	25	1	97	63	42	0	637	935	0	72	60	310	70	54	410	306	138	512	56	1	124	108
d__Bacteria	k__norank_d__Bacteria	p__Proteobacteria	c__Deltaproteobacteria	o__Desulfovibrionales	f__Desulfovibrionaceae	g__Bilophila	s__Bilophila_wadsworthia	OTU1055	0	0	0	1	1	0	0	6	8	23	13	22	1	0	59	0	0	0	12	1	0	1	0	13	0	8	6	0	0	2	46	35	0	53	9	36	0	0	0	22	3
d__Bacteria	k__norank_d__Bacteria	p__unclassified_k__norank_d__Bacteria	c__unclassified_k__norank_d__Bacteria	o__unclassified_k__norank_d__Bacteria	f__unclassified_k__norank_d__Bacteria	g__unclassified_k__norank_d__Bacteria	s__unclassified_k__norank_d__Bacteria	OTU855	0	0	0	0	0	0	0	0	0	0	1	10	0	0	0	0	0	0	0	0	0	0	0	51	0	12	9	3	0	0	1	0	0	24	0	0	0	0	0	0	0
d__Bacteria	k__norank_d__Bacteria	p__Firmicutes	c__Clostridia	o__Clostridiales	f__Lachnospiraceae	g__Lachnoclostridium	s__unclassified_g__Lachnoclostridium	OTU2859	0	0	0	0	0	0	0	0	0	0	0	0	0	0	3	0	0	0	0	0	0	0	0	3	0	0	0	0	0	0	0	0	0	8	0	0	0	0	0	0	0
d__Bacteria	k__norank_d__Bacteria	p__Bacteroidetes	c__Bacteroidia	o__Bacteroidales	f__Prevotellaceae	g__Prevotellaceae_UCG-001	s__uncultured_rumen_bacterium_g__Prevotellaceae_UCG-001	OTU307	0	0	0	0	0	0	0	0	0	0	0	0	2	1	0	0	0	0	6	0	0	1	0	11	0	0	0	0	0	0	0	0	0	0	0	0	0	0	0	0	0
d__Bacteria	k__norank_d__Bacteria	p__Bacteroidetes	c__Bacteroidia	o__Bacteroidales	f__Prevotellaceae	g__Prevotella_1	s__uncultured_rumen_bacterium_g__Prevotella_1	OTU2870	0	0	0	0	0	0	0	0	0	0	0	0	29	0	0	0	0	0	3	0	0	0	0	0	0	0	0	0	0	0	0	0	0	0	1	0	0	0	0	0	0
d__Bacteria	k__norank_d__Bacteria	p__Firmicutes	c__Bacilli	o__Bacillales	f__Paenibacillaceae	g__Paenibacillus	s__Paenibacillus_alvei	OTU202	0	0	0	0	0	0	0	0	0	0	1	0	0	0	0	0	0	0	0	0	5	8	0	0	0	0	0	0	0	0	0	0	0	0	0	0	0	0	0	0	0
d__Bacteria	k__norank_d__Bacteria	p__unclassified_k__norank_d__Bacteria	c__unclassified_k__norank_d__Bacteria	o__unclassified_k__norank_d__Bacteria	f__unclassified_k__norank_d__Bacteria	g__unclassified_k__norank_d__Bacteria	s__unclassified_k__norank_d__Bacteria	OTU1767	0	0	0	0	0	0	0	18	0	1	1	2	0	0	0	10	0	0	0	0	0	0	0	9	0	117	8	1	0	3	3	0	1	0	0	0	0	0	0	0	0
d__Bacteria	k__norank_d__Bacteria	p__unclassified_k__norank_d__Bacteria	c__unclassified_k__norank_d__Bacteria	o__unclassified_k__norank_d__Bacteria	f__unclassified_k__norank_d__Bacteria	g__unclassified_k__norank_d__Bacteria	s__unclassified_k__norank_d__Bacteria	OTU1981	0	0	0	0	0	0	0	0	0	0	1	2	0	0	0	0	0	0	0	0	0	0	0	0	0	8	5	0	0	0	1	0	0	0	0	0	0	0	0	0	0
d__Bacteria	k__norank_d__Bacteria	p__Actinobacteria	c__Actinobacteria	o__Micrococcales	f__Micrococcaceae	g__Paenarthrobacter	s__unclassified_g__Paenarthrobacter	OTU2905	0	0	0	0	0	0	0	0	0	0	0	0	0	0	0	0	0	0	0	0	0	0	0	0	0	1	0	0	0	0	0	0	0	0	0	0	0	0	0	0	0
d__Bacteria	k__norank_d__Bacteria	p__Actinobacteria	c__Actinobacteria	o__Coriobacteriales	f__Eggerthellaceae	g__Adlercreutzia	s__unclassified_g__Adlercreutzia	OTU3020	1	0	0	2	0	0	0	16	11	4	1	0	0	0	115	0	0	0	8	0	0	7	0	1	0	0	16	0	2	0	0	9	1	1	3	0	0	0	0	0	11
d__Bacteria	k__norank_d__Bacteria	p__Chloroflexi	c__Chloroflexia	o__Thermomicrobiales	f__JG30-KF-CM45	g__norank_f__JG30-KF-CM45	s__unclassified_g__norank_f__JG30-KF-CM45	OTU2578	0	0	0	0	0	0	0	0	0	0	0	0	4	0	0	0	0	0	0	0	0	0	0	0	0	20	0	1	0	0	1	0	0	0	5	0	0	0	1	0	0
d__Bacteria	k__norank_d__Bacteria	p__Firmicutes	c__Clostridia	o__Clostridiales	f__Ruminococcaceae	g__Ruminococcaceae_UCG-014	s__gut_metagenome_g__Ruminococcaceae_UCG-014	OTU3047	0	0	0	3	0	12	0	2	0	0	0	0	1	0	45	0	0	0	4	0	0	6	0	2	0	0	0	0	0	0	0	4	0	0	0	0	0	0	0	0	0
d__Bacteria	k__norank_d__Bacteria	p__Proteobacteria	c__Gammaproteobacteria	o__Enterobacteriales	f__Enterobacteriaceae	g__Escherichia-Shigella	s__Escherichia_coli_g__Escherichia-Shigella	OTU1181	20713	7601	22718	15388	28479	1993	22438	3862	283	8658	33	1547	1149	20913	626	638	22475	5420	733	22230	28684	327	22214	853	1263	5456	172	811	25257	1328	4244	20729	24256	2324	12084	12288	20885	27010	22861	17983	22566
d__Bacteria	k__norank_d__Bacteria	p__unclassified_k__norank_d__Bacteria	c__unclassified_k__norank_d__Bacteria	o__unclassified_k__norank_d__Bacteria	f__unclassified_k__norank_d__Bacteria	g__unclassified_k__norank_d__Bacteria	s__unclassified_k__norank_d__Bacteria	OTU1168	0	0	0	0	0	0	0	0	0	0	0	2	0	0	0	0	0	0	0	0	0	1	0	0	0	5	5	0	0	3	0	0	0	0	0	0	0	0	0	0	0
d__Bacteria	k__norank_d__Bacteria	p__Proteobacteria	c__Alphaproteobacteria	o__Caulobacterales	f__Caulobacteraceae	g__Brevundimonas	s__unclassified_g__Brevundimonas	OTU382	0	0	0	0	0	0	0	0	0	0	0	0	4	0	0	0	0	0	0	0	0	0	0	10	0	0	0	1	0	0	1	0	0	5	0	0	0	0	0	0	0
d__Bacteria	k__norank_d__Bacteria	p__Proteobacteria	c__Alphaproteobacteria	o__Rhizobiales	f__Beijerinckiaceae	g__Bosea	s__unclassified_g__Bosea	OTU2688	0	0	0	0	0	0	0	0	0	0	0	0	56	0	0	0	0	0	0	0	0	0	0	0	0	2	0	0	0	0	0	0	0	0	0	0	0	0	0	0	0
d__Bacteria	k__norank_d__Bacteria	p__Proteobacteria	c__Alphaproteobacteria	o__Sphingomonadales	f__Sphingomonadaceae	g__Sphingomonas	s__Sphingomonas_jaspsi	OTU3317	0	0	0	0	0	0	0	1	0	0	0	0	2	0	0	0	0	0	0	0	0	0	0	1	0	0	0	0	0	0	0	0	0	4	0	0	0	0	0	0	0
d__Bacteria	k__norank_d__Bacteria	p__Proteobacteria	c__Gammaproteobacteria	o__Pasteurellales	f__Pasteurellaceae	g__Actinobacillus	s__Haemophilus_parahaemolyticus	OTU4902	0	5	0	0	0	0	0	0	0	0	119	50	2	0	30	4	0	0	1	0	0	1	0	15	0	0	0	0	0	7	76	0	0	0	0	1	0	2	5	0	0
d__Bacteria	k__norank_d__Bacteria	p__Firmicutes	c__Clostridia	o__Clostridiales	f__Ruminococcaceae	g__Flavonifractor	s__unclassified_g__Flavonifractor	OTU631	0	0	2	4	0	1	0	0	13	54	2	14	0	11	26	10	0	0	10	0	0	1	2	13	1	0	2	109	6	1	6	0	2	5	13	14	0	0	1	14	7
d__Bacteria	k__norank_d__Bacteria	p__Proteobacteria	c__Gammaproteobacteria	o__Enterobacteriales	f__Enterobacteriaceae	g__Raoultella	s__Raoultella_ornithinolytica_g__Raoultella	OTU52	240	891	285	2709	10	29	172	2	0	3	0	3	4	0	0	13	139	1538	19	3921	21	38	275	10	152	1	0	124	5	3	42	2	1	11	31	0	7	107	819	29	7
d__Bacteria	k__norank_d__Bacteria	p__Firmicutes	c__Bacilli	o__Lactobacillales	f__Lactobacillaceae	g__Lactobacillus	s__Lactobacillus_casei	OTU2311	0	0	0	0	0	0	0	0	0	0	0	0	63	0	0	0	0	0	0	0	0	0	0	21	0	0	0	0	0	0	0	0	0	0	0	0	0	0	0	0	0
d__Bacteria	k__norank_d__Bacteria	p__Bacteroidetes	c__Bacteroidia	o__Bacteroidales	f__Bacteroidaceae	g__Bacteroides	s__Bacteroides_uniformis	OTU1478	2	23	13	152	5	24	7	230	93	80	231	67	11	29	754	68	1	1	363	0	3	24	5	309	0	79	102	156	7	57	20	22	13	425	43	33	2	2	3	36	5
d__Bacteria	k__norank_d__Bacteria	p__Bacteroidetes	c__Bacteroidia	o__Bacteroidales	f__Marinifilaceae	g__Butyricimonas	s__uncultured_bacterium_g__Butyricimonas	OTU4763	0	0	0	0	0	0	0	0	0	5	0	0	0	0	13	0	0	0	2	0	0	2	0	0	0	0	0	0	1	0	0	0	0	6	0	0	0	0	0	0	0
d__Bacteria	k__norank_d__Bacteria	p__Firmicutes	c__Clostridia	o__Clostridiales	f__Lachnospiraceae	g__Lachnospira	s__uncultured_bacterium_g__Lachnospira	OTU3054	0	0	5	5	0	1	1	15	33	0	31	12	48	6	43	19	0	0	54	0	0	2	1	37	0	3	87	0	0	2	21	8	1	56	0	7	2	0	0	2	0
d__Bacteria	k__norank_d__Bacteria	p__Firmicutes	c__Clostridia	o__Clostridiales	f__Lachnospiraceae	g__Coprococcus_2	s__metagenome_g__Coprococcus_2	OTU353	0	0	0	0	0	0	0	4	0	0	0	0	0	2	0	12	0	0	3	0	0	1	0	31	0	2	0	0	0	3	0	15	0	10	0	1	0	0	0	0	0
d__Bacteria	k__norank_d__Bacteria	p__Firmicutes	c__Clostridia	o__Clostridiales	f__Ruminococcaceae	g__Ruminiclostridium_9	s__uncultured_bacterium_g__Ruminiclostridium_9	OTU2516	0	0	0	1	0	0	0	0	0	0	0	0	61	1	2	0	0	0	0	0	0	0	0	15	0	0	0	0	0	0	0	0	0	9	1	0	0	0	0	0	0
d__Bacteria	k__norank_d__Bacteria	p__Firmicutes	c__Clostridia	o__Clostridiales	f__Christensenellaceae	g__Christensenellaceae_R-7_group	s__gut_metagenome_g__Christensenellaceae_R-7_group	OTU1965	0	1	0	2	0	4	0	7	6	1	0	0	1	1	156	14	2	0	8	1	0	9	0	10	0	0	7	0	0	0	1	4	0	1	9	0	0	0	0	0	0
d__Bacteria	k__norank_d__Bacteria	p__Firmicutes	c__Clostridia	o__Clostridiales	f__Ruminococcaceae	g__Intestinimonas	s__uncultured_organism_g__Intestinimonas	OTU4654	0	0	0	0	0	0	0	5	0	6	0	0	1	0	24	0	0	0	0	0	0	0	0	0	0	3	0	0	0	0	0	3	0	0	0	0	0	0	0	0	0
d__Bacteria	k__norank_d__Bacteria	p__Acidobacteria	c__Blastocatellia_Subgroup_4	o__Blastocatellales	f__Blastocatellaceae	g__Stenotrophobacter	s__uncultured_Acidobacteria_bacterium_g__Stenotrophobacter	OTU3548	0	0	0	0	0	0	0	0	0	0	0	0	4	0	0	0	0	0	1	0	0	0	0	0	0	0	0	0	0	0	0	0	0	0	0	0	0	0	0	0	0
d__Bacteria	k__norank_d__Bacteria	p__Proteobacteria	c__Gammaproteobacteria	o__Betaproteobacteriales	f__Burkholderiaceae	g__Sutterella	s__uncultured_bacterium_g__Sutterella	OTU4956	0	0	0	1	0	0	0	1	0	0	0	0	0	1	1	0	0	0	4	0	0	1	0	8	0	0	0	0	0	0	0	0	0	1	1	0	0	0	0	0	1
d__Bacteria	k__norank_d__Bacteria	p__unclassified_k__norank_d__Bacteria	c__unclassified_k__norank_d__Bacteria	o__unclassified_k__norank_d__Bacteria	f__unclassified_k__norank_d__Bacteria	g__unclassified_k__norank_d__Bacteria	s__unclassified_k__norank_d__Bacteria	OTU1952	0	0	0	0	0	0	0	8	0	0	0	5	0	0	0	0	0	0	0	0	0	0	0	0	0	2	3	0	0	0	0	0	0	0	0	0	0	0	0	0	0
d__Bacteria	k__norank_d__Bacteria	p__Firmicutes	c__Clostridia	o__Clostridiales	f__Lachnospiraceae	g__Eubacterium]_ventriosum_group	s__unclassified_g__Eubacterium]_ventriosum_group	OTU4594	0	4	0	14	1	3	1	1	1	0	6	21	3	2	5	8	0	0	29	1	0	8	1	30	0	4	1	0	0	1	7	0	4	20	6	2	1	0	0	1	0
d__Bacteria	k__norank_d__Bacteria	p__Proteobacteria	c__Alphaproteobacteria	o__Sphingomonadales	f__Sphingomonadaceae	g__Sphingobium	s__Sphingobium_yanoikuyae	OTU2267	0	0	0	0	0	0	0	0	0	0	0	0	0	0	0	4	0	0	0	0	0	0	0	2	0	0	1	0	0	0	0	0	0	0	0	0	0	0	0	0	0
d__Bacteria	k__norank_d__Bacteria	p__Firmicutes	c__Clostridia	o__Clostridiales	f__Ruminococcaceae	g__Ruminococcaceae_UCG-005	s__uncultured_prokaryote_g__Ruminococcaceae_UCG-005	OTU213	0	2	0	1	0	17	1	13	1	0	1	0	34	1	87	112	1	1	18	0	0	9	0	16	0	7	0	0	0	1	1	27	0	2	16	0	0	0	0	0	0
d__Bacteria	k__norank_d__Bacteria	p__unclassified_k__norank_d__Bacteria	c__unclassified_k__norank_d__Bacteria	o__unclassified_k__norank_d__Bacteria	f__unclassified_k__norank_d__Bacteria	g__unclassified_k__norank_d__Bacteria	s__unclassified_k__norank_d__Bacteria	OTU1757	0	0	0	0	0	0	0	0	0	0	3	0	0	0	0	0	0	0	0	0	0	0	0	32	0	14	0	0	0	0	1	0	0	0	0	0	0	0	0	0	0
d__Bacteria	k__norank_d__Bacteria	p__Proteobacteria	c__Alphaproteobacteria	o__Sphingomonadales	f__Sphingomonadaceae	g__Sphingomonas	s__uncultured_Sphingomonadaceae_bacterium_g__Sphingomonas	OTU2793	0	0	0	0	0	0	0	0	0	0	0	4	1	1	0	0	0	0	0	0	0	0	0	1	0	0	0	0	0	0	0	0	0	4	0	0	0	0	0	0	0
d__Bacteria	k__norank_d__Bacteria	p__Firmicutes	c__Clostridia	o__Clostridiales	f__Ruminococcaceae	g__Eubacterium]_coprostanoligenes_group	s__uncultured_bacterium_g__Eubacterium]_coprostanoligenes_group	OTU76	0	0	0	0	0	0	0	0	0	0	0	0	0	0	0	0	0	0	7	1	0	0	0	5	0	0	0	0	0	0	0	0	0	2	0	0	0	0	0	0	0
d__Bacteria	k__norank_d__Bacteria	p__unclassified_k__norank_d__Bacteria	c__unclassified_k__norank_d__Bacteria	o__unclassified_k__norank_d__Bacteria	f__unclassified_k__norank_d__Bacteria	g__unclassified_k__norank_d__Bacteria	s__unclassified_k__norank_d__Bacteria	OTU4105	0	0	0	0	0	0	0	0	0	0	0	0	0	0	0	0	0	0	0	0	0	0	0	14	0	0	0	0	0	0	0	0	0	13	0	0	0	0	0	0	0
d__Bacteria	k__norank_d__Bacteria	p__Firmicutes	c__Clostridia	o__Clostridiales	f__Ruminococcaceae	g__Ruminococcaceae_NK4A214_group	s__metagenome_g__Ruminococcaceae_NK4A214_group	OTU3024	0	3	0	5	0	4	0	8	1	1	0	0	3	0	27	0	0	0	0	0	0	10	0	5	0	2	2	0	0	1	0	2	1	13	0	12	0	0	1	1	3
d__Bacteria	k__norank_d__Bacteria	p__Bacteroidetes	c__Bacteroidia	o__Bacteroidales	f__Rikenellaceae	g__Alistipes	s__uncultured_bacterium_g__Alistipes	OTU3175	0	0	0	0	0	0	0	0	0	0	0	0	0	0	0	3	0	0	2	0	0	0	0	11	0	0	0	0	0	0	0	0	0	0	0	0	0	0	0	0	0
d__Bacteria	k__norank_d__Bacteria	p__Firmicutes	c__Clostridia	o__Clostridiales	f__Ruminococcaceae	g__Fournierella	s__uncultured_bacterium_g__Fournierella	OTU3141	0	0	0	0	0	0	0	0	0	0	0	0	0	0	0	40	0	0	0	0	0	0	0	0	0	0	0	0	0	0	0	16	0	3	0	0	0	0	0	0	0
d__Bacteria	k__norank_d__Bacteria	p__Firmicutes	c__Bacilli	o__Lactobacillales	f__Streptococcaceae	g__Streptococcus	s__Streptococcus_downei	OTU2716	0	0	0	0	0	0	0	8	0	1	0	1	223	0	0	0	0	0	0	1	0	0	0	0	0	0	0	0	0	0	0	0	0	0	0	0	0	0	0	0	0
d__Bacteria	k__norank_d__Bacteria	p__Bacteroidetes	c__Bacteroidia	o__Flavobacteriales	f__Weeksellaceae	g__Chryseobacterium	s__Candidatus_Chryseobacterium_massiliae	OTU4592	0	1	0	0	0	0	0	26	1	1	0	1	35	0	0	18	0	0	30	0	0	0	0	16	0	0	2	0	0	0	5	0	0	9	0	0	0	0	0	0	0
d__Bacteria	k__norank_d__Bacteria	p__Proteobacteria	c__unclassified_p__Proteobacteria	o__unclassified_p__Proteobacteria	f__unclassified_p__Proteobacteria	g__unclassified_p__Proteobacteria	s__unclassified_p__Proteobacteria	OTU4370	0	0	0	0	0	0	0	16	0	0	0	1	0	0	0	0	0	0	0	0	0	0	0	1	0	3	2	0	0	1	0	0	0	22	0	0	0	0	0	0	0
d__Bacteria	k__norank_d__Bacteria	p__Chloroflexi	c__Chloroflexia	o__Thermomicrobiales	f__AKYG1722	g__norank_f__AKYG1722	s__unclassified_g__norank_f__AKYG1722	OTU1238	0	0	0	0	0	0	0	0	0	0	0	0	2	0	0	0	0	0	0	0	0	0	0	0	0	0	0	2	0	0	0	0	0	1	0	0	0	0	0	0	0
d__Bacteria	k__norank_d__Bacteria	p__Firmicutes	c__Clostridia	o__Clostridiales	f__Ruminococcaceae	g__norank_f__Ruminococcaceae	s__unclassified_g__norank_f__Ruminococcaceae	OTU380	0	0	0	1	0	0	0	0	1	0	0	0	60	2	8	2	0	0	13	0	0	0	0	14	0	1	5	0	1	0	0	0	1	5	1	0	0	0	0	0	0
d__Bacteria	k__norank_d__Bacteria	p__Acidobacteria	c__Acidobacteriia	o__Solibacterales	f__Solibacteraceae_Subgroup_3	g__Candidatus_Solibacter	s__unclassified_g__Candidatus_Solibacter	OTU4538	0	0	0	0	0	0	0	0	0	0	0	0	0	0	0	0	0	0	0	0	0	0	0	0	0	0	0	0	1	1	0	2	0	0	0	0	0	0	0	0	0
d__Bacteria	k__norank_d__Bacteria	p__Chloroflexi	c__Dehalococcoidia	o__S085	f__norank_o__S085	g__norank_o__S085	s__metagenome_g__norank_o__S085	OTU4435	0	0	0	0	0	0	0	0	0	0	0	0	0	0	0	0	0	0	0	0	0	0	0	0	0	0	4	0	0	0	0	0	0	0	0	0	0	0	0	0	0
d__Bacteria	k__norank_d__Bacteria	p__Firmicutes	c__Clostridia	o__Clostridiales	f__Ruminococcaceae	g__Ruminiclostridium_6	s__Eubacterium]_siraeum_DSM_15702	OTU166	0	0	0	3	0	1	0	0	0	0	0	0	1	0	0	0	0	0	9	1	0	0	0	0	0	0	0	0	0	1	0	2	0	1	0	0	0	0	0	0	0
d__Bacteria	k__norank_d__Bacteria	p__Proteobacteria	c__Gammaproteobacteria	o__Enterobacteriales	f__Enterobacteriaceae	g__Escherichia-Shigella	s__unclassified_g__Escherichia-Shigella	OTU2785	2	0	0	5	1	0	0	0	0	0	0	0	0	2	0	0	1	0	0	1	1	1	0	0	0	0	0	0	2	0	0	2	2	0	0	1	0	0	0	1	0
d__Bacteria	k__norank_d__Bacteria	p__Bacteroidetes	c__Bacteroidia	o__Bacteroidales	f__Muribaculaceae	g__norank_f__Muribaculaceae	s__unclassified_g__norank_f__Muribaculaceae	OTU2121	0	0	0	3	0	2	2	12	1	1	0	1	11	0	1	0	0	0	7	0	0	0	0	23	0	0	0	0	0	3	0	0	0	10	0	1	0	1	1	0	0
d__Bacteria	k__norank_d__Bacteria	p__Firmicutes	c__Clostridia	o__Clostridiales	f__Lachnospiraceae	g__Lachnospira	s__uncultured_organism_g__Lachnospira	OTU3049	0	0	0	4	1	5	0	1	0	1	4	44	0	3	196	7	0	1	2	0	0	11	0	26	0	1	0	0	0	1	40	2	1	7	0	0	3	0	5	0	1
d__Bacteria	k__norank_d__Bacteria	p__unclassified_k__norank_d__Bacteria	c__unclassified_k__norank_d__Bacteria	o__unclassified_k__norank_d__Bacteria	f__unclassified_k__norank_d__Bacteria	g__unclassified_k__norank_d__Bacteria	s__unclassified_k__norank_d__Bacteria	OTU1127	0	0	0	0	0	0	0	1	0	0	0	1	0	0	0	0	0	0	0	0	0	0	0	4	0	0	6	0	0	0	0	0	0	1	0	0	0	0	0	0	0
d__Bacteria	k__norank_d__Bacteria	p__Actinobacteria	c__Actinobacteria	o__Gaiellales	f__norank_o__Gaiellales	g__norank_o__Gaiellales	s__uncultured_actinobacterium_g__norank_o__Gaiellales	OTU238	0	0	0	0	0	0	0	0	0	0	0	0	0	0	0	0	0	1	0	0	0	0	0	11	0	0	0	0	0	0	0	0	0	0	0	0	0	0	0	0	0
d__Bacteria	k__norank_d__Bacteria	p__Bacteroidetes	c__Bacteroidia	o__Bacteroidales	f__Marinifilaceae	g__Butyricimonas	s__uncultured_bacterium_g__Butyricimonas	OTU491	0	0	0	2	0	0	0	0	0	0	0	0	0	0	0	0	0	0	2	0	0	1	0	26	0	1	0	0	0	0	0	0	0	11	0	1	0	0	0	0	0
d__Bacteria	k__norank_d__Bacteria	p__Proteobacteria	c__Alphaproteobacteria	o__Sphingomonadales	f__Sphingomonadaceae	g__unclassified_f__Sphingomonadaceae	s__unclassified_f__Sphingomonadaceae	OTU80	0	0	0	0	0	0	0	0	0	0	0	0	7	0	0	11	0	0	2	0	0	0	0	0	0	0	0	0	0	1	0	0	0	0	1	0	0	0	0	0	0
d__Bacteria	k__norank_d__Bacteria	p__Firmicutes	c__Clostridia	o__Clostridiales	f__Ruminococcaceae	g__Ruminiclostridium_5	s__uncultured_bacterium_g__Ruminiclostridium_5	OTU2926	0	0	0	0	0	0	0	0	1	0	0	0	1	0	0	0	0	0	2	0	0	0	0	6	0	0	0	0	0	0	0	0	0	3	0	0	0	0	0	0	0
d__Bacteria	k__norank_d__Bacteria	p__Firmicutes	c__Bacilli	o__Lactobacillales	f__Enterococcaceae	g__Enterococcus	s__Enterococcus_durans_g__Enterococcus	OTU3193	13	16	0	1	0	0	65	70	0	1	0	4	18	28	0	157	8	23	22	0	0	6	37	84	1	122	1	58	1	9	100	0	1	10	10	459	3	8	0	1	1
d__Bacteria	k__norank_d__Bacteria	p__Acidobacteria	c__Subgroup_6	o__norank_c__Subgroup_6	f__norank_c__Subgroup_6	g__norank_c__Subgroup_6	s__Acidobacteria_bacterium_WX27	OTU2209	0	0	0	0	0	1	0	0	1	0	0	5	0	0	0	0	0	1	20	0	0	0	0	0	0	0	1	1	0	0	0	0	0	0	0	0	0	0	0	0	0
d__Bacteria	k__norank_d__Bacteria	p__Firmicutes	c__Clostridia	o__Clostridiales	f__Lachnospiraceae	g__Roseburia	s__unclassified_g__Roseburia	OTU2172	0	0	1	4	1	3	0	1	4	0	1	0	0	0	3	0	1	0	4	0	0	11	0	10	0	4	1	7	0	0	0	0	0	14	2	1	0	0	0	1	12
d__Bacteria	k__norank_d__Bacteria	p__Firmicutes	c__Erysipelotrichia	o__Erysipelotrichales	f__Erysipelotrichaceae	g__Faecalibaculum	s__uncultured_bacterium_g__Faecalibaculum	OTU4894	0	1	0	7	0	1	0	19	0	2	2	0	110	0	0	2	0	0	31	0	0	1	0	54	0	1	1	0	0	0	0	0	0	33	1	1	0	0	0	0	1
d__Bacteria	k__norank_d__Bacteria	p__unclassified_k__norank_d__Bacteria	c__unclassified_k__norank_d__Bacteria	o__unclassified_k__norank_d__Bacteria	f__unclassified_k__norank_d__Bacteria	g__unclassified_k__norank_d__Bacteria	s__unclassified_k__norank_d__Bacteria	OTU1533	0	0	0	0	0	0	0	19	0	0	5	6	0	0	0	0	0	0	0	0	0	3	0	5	0	38	2	0	0	0	8	0	0	1	1	0	0	0	0	0	0
d__Bacteria	k__norank_d__Bacteria	p__Actinobacteria	c__Actinobacteria	o__Coriobacteriales	f__Coriobacteriaceae	g__Collinsella	s__Collinsella_aerofaciens	OTU1963	8	39	5	20	1	61	12	256	886	361	3	1	8	1200	1358	148	1	2	136	1	0	49	42	156	0	231	893	264	232	6	4	202	483	51	2	967	86	4	0	49	110
d__Bacteria	k__norank_d__Bacteria	p__Bacteroidetes	c__Bacteroidia	o__Bacteroidales	f__Muribaculaceae	g__norank_f__Muribaculaceae	s__uncultured_Bacteroidales_bacterium_g__norank_f__Muribaculaceae	OTU1628	0	0	0	8	0	1	1	12	1	0	2	2	1	1	0	0	0	2	36	0	0	1	1	23	0	0	1	1	0	5	1	0	0	41	0	2	0	0	0	0	0
d__Bacteria	k__norank_d__Bacteria	p__Proteobacteria	c__Gammaproteobacteria	o__Enterobacteriales	f__Enterobacteriaceae	g__Enterobacter	s__unclassified_g__Enterobacter	OTU39	1141	4411	1630	326	3	10645	183	39	2	99	2	3	215	0	1	91	706	3781	57	258	8	10239	132	102	19736	28	8	653	129	169	37	0	6	68	224	2	55	91	2134	13	44
d__Bacteria	k__norank_d__Bacteria	p__Firmicutes	c__Bacilli	o__Lactobacillales	f__Leuconostocaceae	g__Leuconostoc	s__Leuconostoc_citreum	OTU2653	0	14	0	271	0	0	0	0	0	0	0	0	542	3	0	22	0	1	4	5	0	0	0	233	0	3	0	0	0	0	12	0	0	2	0	0	0	0	0	0	0
d__Bacteria	k__norank_d__Bacteria	p__Firmicutes	c__Clostridia	o__Clostridiales	f__Lachnospiraceae	g__Blautia	s__Ruminococcus_sp._5_1_39BFAA	OTU1339	13	61	89	50	8	26	8	410	589	1678	517	865	13	369	522	418	13	2	444	5	4	73	58	234	169	266	418	1093	183	143	625	146	129	735	454	404	162	4	52	548	112
d__Bacteria	k__norank_d__Bacteria	p__Actinobacteria	c__Actinobacteria	o__Solirubrobacterales	f__Solirubrobacteraceae	g__Solirubrobacter	s__metagenome_g__Solirubrobacter	OTU722	0	0	0	0	0	0	0	4	0	0	0	0	0	0	0	14	0	1	0	1	0	0	0	3	0	0	6	0	0	0	0	0	0	0	0	0	0	0	0	0	0
d__Bacteria	k__norank_d__Bacteria	p__Firmicutes	c__Clostridia	o__Clostridiales	f__Lachnospiraceae	g__Blautia	s__unclassified_g__Blautia	OTU4915	0	6	0	1	0	1	1	49	354	1	1	7	177	2	23	135	0	0	2	0	0	1	1	4	3	37	292	8	0	0	7	27	1	9	25	8	46	2	0	0	43
d__Bacteria	k__norank_d__Bacteria	p__Firmicutes	c__Clostridia	o__Clostridiales	f__Ruminococcaceae	g__Ruminococcaceae_UCG-014	s__unclassified_g__Ruminococcaceae_UCG-014	OTU4583	0	1	0	7	0	0	0	3	0	0	0	3	1	0	8	11	0	0	8	0	0	0	1	5	0	0	0	0	0	0	0	3	0	7	0	2	0	0	0	0	0
d__Bacteria	k__norank_d__Bacteria	p__Acidobacteria	c__Blastocatellia_Subgroup_4	o__Blastocatellales	f__Blastocatellaceae	g__JGI_0001001-H03	s__uncultured_bacterium_g__JGI_0001001-H03	OTU2186	0	0	0	0	0	0	0	0	0	0	0	0	0	0	0	0	0	3	0	0	0	0	0	0	0	4	0	0	1	1	0	1	0	0	0	0	0	1	0	0	0
d__Bacteria	k__norank_d__Bacteria	p__Firmicutes	c__Clostridia	o__Clostridiales	f__Ruminococcaceae	g__Eubacterium]_coprostanoligenes_group	s__unclassified_g__Eubacterium]_coprostanoligenes_group	OTU66	0	0	0	1	0	0	0	0	0	0	0	0	0	0	0	0	0	0	5	0	0	2	0	15	0	0	0	0	0	2	0	0	0	0	0	0	0	0	0	0	0
d__Bacteria	k__norank_d__Bacteria	p__Firmicutes	c__Clostridia	o__Clostridiales	f__Family_XIII	g__Family_XIII_AD3011_group	s__unclassified_g__Family_XIII_AD3011_group	OTU2285	0	0	1	0	0	0	0	0	0	0	0	0	0	0	19	0	0	0	1	0	0	1	0	0	0	0	0	0	0	0	0	0	0	0	0	0	0	0	0	0	2
d__Bacteria	k__norank_d__Bacteria	p__Chloroflexi	c__Chloroflexia	o__Chloroflexales	f__Roseiflexaceae	g__norank_f__Roseiflexaceae	s__uncultured_bacterium_g__norank_f__Roseiflexaceae	OTU2195	0	0	0	0	0	0	0	17	0	0	0	0	0	0	0	0	0	1	0	0	0	0	0	0	0	0	0	0	0	0	0	0	1	0	0	0	0	0	0	0	0
d__Bacteria	k__norank_d__Bacteria	p__unclassified_k__norank_d__Bacteria	c__unclassified_k__norank_d__Bacteria	o__unclassified_k__norank_d__Bacteria	f__unclassified_k__norank_d__Bacteria	g__unclassified_k__norank_d__Bacteria	s__unclassified_k__norank_d__Bacteria	OTU279	0	0	0	0	0	0	0	39	0	0	0	2	1	0	0	0	0	0	0	0	0	0	0	64	0	8	2	0	0	2	0	0	0	5	0	0	0	0	1	0	0
d__Bacteria	k__norank_d__Bacteria	p__Actinobacteria	c__Actinobacteria	o__Frankiales	f__Nakamurellaceae	g__Nakamurella	s__uncultured_bacterium_g__Nakamurella	OTU2199	0	0	0	0	0	0	0	0	0	0	0	0	0	0	0	0	0	0	0	1	0	0	0	0	0	0	0	0	0	0	0	0	0	0	0	0	0	0	0	0	0
d__Bacteria	k__norank_d__Bacteria	p__Firmicutes	c__Clostridia	o__Clostridiales	f__Lachnospiraceae	g__Lachnospiraceae_UCG-003	s__uncultured_bacterium_g__Lachnospiraceae_UCG-003	OTU3028	0	0	2	0	0	0	0	0	0	0	0	0	0	0	297	0	0	0	25	0	0	2	0	0	0	0	0	0	0	0	0	5	0	0	1	0	0	0	0	0	0
d__Bacteria	k__norank_d__Bacteria	p__Proteobacteria	c__Alphaproteobacteria	o__Rhodobacterales	f__Rhodobacteraceae	g__Rubellimicrobium	s__uncultured_bacterium_g__Rubellimicrobium	OTU1599	0	0	0	0	0	0	0	2	0	0	8	2	0	0	0	0	0	0	0	0	0	0	0	2	0	0	1	0	0	3	0	0	0	1	0	1	0	0	0	0	0
d__Bacteria	k__norank_d__Bacteria	p__Bacteroidetes	c__Bacteroidia	o__Bacteroidales	f__Muribaculaceae	g__norank_f__Muribaculaceae	s__uncultured_bacterium_g__norank_f__Muribaculaceae	OTU571	0	0	0	2	0	0	1	1	0	0	0	0	46	1	0	25	0	0	9	0	0	0	0	7	0	1	0	0	0	1	0	0	0	0	0	0	0	0	0	0	0
d__Bacteria	k__norank_d__Bacteria	p__Firmicutes	c__Bacilli	o__Lactobacillales	f__Aerococcaceae	g__Abiotrophia	s__uncultured_bacterium_g__Abiotrophia	OTU1417	0	0	0	0	0	0	0	5	0	0	0	0	0	2	0	0	0	0	0	0	0	0	0	0	0	0	0	0	0	0	0	0	3	0	0	0	0	0	0	0	0
d__Bacteria	k__norank_d__Bacteria	p__Chloroflexi	c__Chloroflexia	o__Thermomicrobiales	f__JG30-KF-CM45	g__norank_f__JG30-KF-CM45	s__uncultured_bacterium_g__norank_f__JG30-KF-CM45	OTU129	0	0	0	0	0	1	0	0	0	0	0	4	0	0	0	0	0	3	32	4	0	0	0	0	0	7	0	0	0	1	4	0	0	0	0	1	0	1	0	0	0
d__Bacteria	k__norank_d__Bacteria	p__Firmicutes	c__Bacilli	o__Bacillales	f__Family_XII_o__Bacillales	g__Exiguobacterium	s__Exiguobacterium_undae	OTU4895	0	0	0	0	0	1	0	0	1	0	0	3	1	0	0	32	0	0	13	0	0	0	0	20	0	2	0	3	4	2	5	0	0	0	0	0	0	0	0	0	0
d__Bacteria	k__norank_d__Bacteria	p__unclassified_k__norank_d__Bacteria	c__unclassified_k__norank_d__Bacteria	o__unclassified_k__norank_d__Bacteria	f__unclassified_k__norank_d__Bacteria	g__unclassified_k__norank_d__Bacteria	s__unclassified_k__norank_d__Bacteria	OTU4947	0	0	0	1	0	0	0	4	0	0	0	3	0	2	0	0	0	0	0	0	0	0	0	100	0	9	0	0	0	0	1	0	0	5	0	0	0	0	0	0	0
d__Bacteria	k__norank_d__Bacteria	p__Firmicutes	c__Negativicutes	o__Selenomonadales	f__Acidaminococcaceae	g__Phascolarctobacterium	s__uncultured_organism_g__Phascolarctobacterium	OTU765	0	35	8	6	0	11	4	46	12	144	72	104	8	47	57	18	0	0	24	1	0	17	20	174	0	3	4	0	79	33	74	58	16	588	1	4	5	3	1	28	99
d__Bacteria	k__norank_d__Bacteria	p__Firmicutes	c__Clostridia	o__Clostridiales	f__Family_XIII	g__Mogibacterium	s__unclassified_g__Mogibacterium	OTU2467	0	0	0	0	0	0	0	0	0	0	1	2	2	8	1	0	0	1	0	0	0	0	0	0	0	0	0	0	0	0	0	1	2	4	0	0	0	0	0	0	0
d__Bacteria	k__norank_d__Bacteria	p__Bacteroidetes	c__Bacteroidia	o__Chitinophagales	f__Chitinophagaceae	g__Ferruginibacter	s__uncultured_Sphingobacteriia_bacterium_g__Ferruginibacter	OTU1456	0	0	0	0	0	2	0	37	0	0	0	1	0	0	0	0	0	2	35	0	0	0	0	0	0	0	0	0	0	2	3	0	0	0	0	0	0	0	0	0	0
d__Bacteria	k__norank_d__Bacteria	p__Firmicutes	c__Clostridia	o__Clostridiales	f__Lachnospiraceae	g__Eubacterium]_ventriosum_group	s__uncultured_bacterium_g__Eubacterium]_ventriosum_group	OTU99	0	0	0	2	0	0	0	0	4	0	0	0	1	0	85	0	0	0	15	0	0	13	0	5	0	1	2	0	0	0	0	7	0	2	0	0	0	0	2	1	0
d__Bacteria	k__norank_d__Bacteria	p__Bacteroidetes	c__Bacteroidia	o__Bacteroidales	f__Prevotellaceae	g__Prevotella	s__Prevotella_intermedia	OTU1532	0	0	1	0	0	0	0	25	0	0	0	0	7	0	0	0	0	0	0	0	0	0	0	0	0	0	0	0	0	0	1	0	0	0	0	0	0	0	0	0	0
d__Bacteria	k__norank_d__Bacteria	p__Firmicutes	c__Clostridia	o__Clostridiales	f__Lachnospiraceae	g__norank_f__Lachnospiraceae	s__unclassified_g__norank_f__Lachnospiraceae	OTU336	0	0	1	3	0	0	0	0	2	0	3	1	2	2	1	0	0	0	27	0	0	0	0	3	0	0	6	0	0	0	0	1	1	1	1	0	1	0	0	0	0
d__Bacteria	k__norank_d__Bacteria	p__Actinobacteria	c__Actinobacteria	o__Actinomycetales	f__Actinomycetaceae	g__Actinomyces	s__unclassified_g__Actinomyces	OTU1538	0	0	0	0	0	0	0	230	0	0	11	0	0	1	1	8	0	1	0	0	0	1	0	9	0	5	0	0	0	7	1	1	0	4	1	2	0	1	0	0	0
d__Bacteria	k__norank_d__Bacteria	p__Actinobacteria	c__Actinobacteria	o__Solirubrobacterales	f__Solirubrobacteraceae	g__Solirubrobacter	s__unclassified_g__Solirubrobacter	OTU4175	0	0	0	0	0	0	0	0	0	0	0	0	22	0	0	0	0	0	0	0	0	0	0	0	0	0	0	0	0	0	0	0	0	5	0	0	0	0	0	0	0
d__Bacteria	k__norank_d__Bacteria	p__Patescibacteria	c__Saccharimonadia	o__Saccharimonadales	f__norank_o__Saccharimonadales	g__norank_o__Saccharimonadales	s__unclassified_g__norank_o__Saccharimonadales	OTU3194	0	0	0	0	0	0	0	0	0	0	0	2	0	0	0	28	0	0	0	0	0	0	0	0	0	0	0	0	1	0	0	1	0	0	0	0	0	0	0	0	0
d__Bacteria	k__norank_d__Bacteria	p__Firmicutes	c__Erysipelotrichia	o__Erysipelotrichales	f__Erysipelotrichaceae	g__Faecalitalea	s__uncultured_organism_g__Faecalitalea	OTU4574	0	1	0	0	0	0	0	0	0	0	0	0	0	0	0	0	0	0	0	0	0	0	0	3	0	0	0	0	0	0	0	0	1	0	0	1	0	0	0	1	0
d__Bacteria	k__norank_d__Bacteria	p__Bacteroidetes	c__Bacteroidia	o__Bacteroidales	f__Prevotellaceae	g__Prevotella_7	s__unclassified_g__Prevotella_7	OTU2894	0	1	0	0	0	4	0	9	0	0	43	0	7	0	0	0	0	0	19	0	0	4	0	5	0	0	0	2	0	4	3	0	0	0	1	0	2	0	1	0	0
d__Bacteria	k__norank_d__Bacteria	p__Proteobacteria	c__Alphaproteobacteria	o__Rhizobiales	f__Rhizobiaceae	g__Allorhizobium-Neorhizobium-Pararhizobium-Rhizobium	s__Agrobacterium_larrymoorei	OTU2443	0	0	0	0	0	1	0	0	0	0	0	0	143	0	0	28	0	0	1	0	0	0	0	5	0	0	0	0	0	0	0	0	0	0	0	0	0	0	0	0	0
d__Bacteria	k__norank_d__Bacteria	p__unclassified_k__norank_d__Bacteria	c__unclassified_k__norank_d__Bacteria	o__unclassified_k__norank_d__Bacteria	f__unclassified_k__norank_d__Bacteria	g__unclassified_k__norank_d__Bacteria	s__unclassified_k__norank_d__Bacteria	OTU1520	0	0	0	0	0	0	0	18	0	0	0	1	0	0	0	0	0	0	0	0	0	0	0	18	0	1	1	0	0	0	0	0	0	8	0	0	0	0	1	0	0
d__Bacteria	k__norank_d__Bacteria	p__Firmicutes	c__Clostridia	o__Clostridiales	f__Lachnospiraceae	g__Roseburia	s__gut_metagenome_g__Roseburia	OTU2978	0	0	0	1	0	2	0	15	1	0	0	0	0	0	16	2	0	0	3	0	0	2	0	0	0	1	0	0	0	0	0	0	0	0	0	1	0	0	0	0	0
d__Bacteria	k__norank_d__Bacteria	p__unclassified_k__norank_d__Bacteria	c__unclassified_k__norank_d__Bacteria	o__unclassified_k__norank_d__Bacteria	f__unclassified_k__norank_d__Bacteria	g__unclassified_k__norank_d__Bacteria	s__unclassified_k__norank_d__Bacteria	OTU1529	0	0	0	0	0	0	0	14	0	0	1	0	0	0	0	0	0	0	0	0	0	1	0	8	0	0	0	0	0	0	0	0	0	5	0	0	0	0	0	0	0
d__Bacteria	k__norank_d__Bacteria	p__Firmicutes	c__Clostridia	o__Clostridiales	f__Peptostreptococcaceae	g__Intestinibacter	s__uncultured_organism_g__Intestinibacter	OTU1114	0	4	4	8	2	3	1	54	504	11	4489	1728	2061	14	1	1461	0	1	39	0	0	35	23	26	0	24	975	482	4	87	1407	8	7	704	47	54	141	95	2	0	0
d__Bacteria	k__norank_d__Bacteria	p__unclassified_k__norank_d__Bacteria	c__unclassified_k__norank_d__Bacteria	o__unclassified_k__norank_d__Bacteria	f__unclassified_k__norank_d__Bacteria	g__unclassified_k__norank_d__Bacteria	s__unclassified_k__norank_d__Bacteria	OTU651	0	0	0	0	0	0	0	17	1	1	1	1	3	1	0	0	0	0	0	0	0	0	0	68	0	15	1	0	2	2	4	0	0	31	0	0	0	0	0	0	0
d__Bacteria	k__norank_d__Bacteria	p__Proteobacteria	c__Alphaproteobacteria	o__Rhizobiales	f__Xanthobacteraceae	g__Pseudorhodoplanes	s__uncultured_bacterium_g__Pseudorhodoplanes	OTU3650	0	0	0	0	0	0	0	0	0	0	0	0	0	0	0	20	0	0	0	0	0	0	0	0	0	0	0	0	0	0	0	0	0	0	0	0	0	0	0	0	0
d__Bacteria	k__norank_d__Bacteria	p__Actinobacteria	c__Actinobacteria	o__Propionibacteriales	f__Nocardioidaceae	g__unclassified_f__Nocardioidaceae	s__unclassified_f__Nocardioidaceae	OTU1684	0	0	0	0	0	0	0	0	0	0	0	2	0	0	0	0	0	0	0	0	0	0	0	0	0	4	0	0	0	0	0	1	0	0	1	0	0	1	0	0	0
d__Bacteria	k__norank_d__Bacteria	p__Bacteroidetes	c__Bacteroidia	o__Bacteroidales	f__Bacteroidaceae	g__Bacteroides	s__uncultured_bacterium_g__Bacteroides	OTU4834	0	0	0	0	1	0	0	1	0	0	0	0	0	0	0	4	0	0	2	0	0	0	0	0	0	0	1	0	0	0	0	0	0	0	0	0	0	0	0	0	0
d__Bacteria	k__norank_d__Bacteria	p__Bacteroidetes	c__Bacteroidia	o__Bacteroidales	f__Marinifilaceae	g__Odoribacter	s__unclassified_g__Odoribacter	OTU642	0	0	0	0	0	0	0	9	0	0	0	0	2	0	0	0	0	0	0	0	0	0	0	3	0	0	0	0	0	0	0	0	0	1	0	0	0	0	0	0	0
d__Bacteria	k__norank_d__Bacteria	p__Actinobacteria	c__Actinobacteria	o__Coriobacteriales	f__Eggerthellaceae	g__Enterorhabdus	s__unclassified_g__Enterorhabdus	OTU2846	0	0	0	0	0	0	0	0	0	0	0	0	16	1	0	0	0	0	5	0	0	0	0	0	0	0	0	0	0	1	0	0	0	1	0	0	0	0	0	0	0
d__Bacteria	k__norank_d__Bacteria	p__Proteobacteria	c__Gammaproteobacteria	o__Betaproteobacteriales	f__Burkholderiaceae	g__unclassified_f__Burkholderiaceae	s__unclassified_f__Burkholderiaceae	OTU4954	0	0	0	0	0	0	0	0	0	0	0	0	0	0	0	15	0	0	0	0	0	0	0	0	0	0	0	0	0	0	0	0	0	0	0	0	0	0	0	0	0
d__Bacteria	k__norank_d__Bacteria	p__Proteobacteria	c__Gammaproteobacteria	o__Betaproteobacteriales	f__Burkholderiaceae	g__Ralstonia	s__Ralstonia_pickettii	OTU4976	0	0	0	0	0	1	0	2	1	0	1	0	117	0	0	0	0	0	7	0	0	0	0	16	0	3	0	0	0	0	0	0	0	10	0	0	0	0	0	0	0
d__Bacteria	k__norank_d__Bacteria	p__Synergistetes	c__Synergistia	o__Synergistales	f__Synergistaceae	g__Cloacibacillus	s__Cloacibacillus_porcorum	OTU763	1	0	0	0	0	0	0	20	0	0	0	0	0	0	0	0	0	0	0	0	0	0	0	1	0	0	0	0	0	0	0	30	0	223	0	0	0	0	0	0	0
d__Bacteria	k__norank_d__Bacteria	p__unclassified_k__norank_d__Bacteria	c__unclassified_k__norank_d__Bacteria	o__unclassified_k__norank_d__Bacteria	f__unclassified_k__norank_d__Bacteria	g__unclassified_k__norank_d__Bacteria	s__unclassified_k__norank_d__Bacteria	OTU648	0	0	0	0	0	0	0	0	0	0	0	3	0	0	0	0	0	0	0	0	0	0	0	6	0	0	0	0	0	0	1	0	0	1	0	0	0	0	0	0	0
d__Bacteria	k__norank_d__Bacteria	p__Bacteroidetes	c__Bacteroidia	o__Bacteroidales	f__Bacteroidaceae	g__Bacteroides	s__Bacteroides_fragilis_g__Bacteroides	OTU1871	5	9	36	20	10	4	3	72	971	3	865	427	43	8	2	20	0	1	298	0	3	6	2	120	18	1	1005	1	0	144	134	124	2	771	17	313	0	1	1	2	0
d__Bacteria	k__norank_d__Bacteria	p__Firmicutes	c__Bacilli	o__Bacillales	f__Staphylococcaceae	g__Staphylococcus	s__Staphylococcus_aureus_subsp._aureus	OTU2046	1	1	0	0	0	1	1	1	2	0	19	2	564	28	0	44	2	0	13	1	0	4	0	66	0	7	1	0	4	176	0	1	0	9	0	0	0	0	0	0	0
d__Bacteria	k__norank_d__Bacteria	p__Bacteroidetes	c__Bacteroidia	o__Bacteroidales	f__Prevotellaceae	g__Prevotellaceae_UCG-001	s__uncultured_bacterium_g__Prevotellaceae_UCG-001	OTU2070	0	0	0	1	0	2	0	0	0	0	0	0	33	3	0	0	0	0	24	0	0	3	0	12	0	0	0	0	0	23	8	0	2	13	0	0	0	1	0	0	0
d__Bacteria	k__norank_d__Bacteria	p__Patescibacteria	c__Saccharimonadia	o__Saccharimonadales	f__Saccharimonadaceae	g__Candidatus_Saccharimonas	s__uncultured_bacterium_g__Candidatus_Saccharimonas	OTU178	0	0	0	1	0	1	0	1	0	0	0	0	0	0	0	0	0	0	8	0	0	0	0	4	0	1	1	0	0	0	0	0	0	5	0	0	0	0	1	0	0
d__Bacteria	k__norank_d__Bacteria	p__Firmicutes	c__Bacilli	o__Lactobacillales	f__Streptococcaceae	g__Lactococcus	s__Lactococcus_garvieae_subsp._garvieae	OTU3	36	406	62	3040	0	0	553	27	1	0	0	7	0	0	0	0	13	1969	23	310	0	0	155	35	0	0	1	0	0	0	2816	0	0	14	287	33	0	0	0	0	0
d__Bacteria	k__norank_d__Bacteria	p__Chloroflexi	c__Anaerolineae	o__SBR1031	f__A4b	g__OLB13	s__uncultured_bacterium_g__OLB13	OTU2808	0	0	0	0	0	3	0	10	1	0	0	2	0	0	0	17	0	3	11	0	0	0	0	0	0	2	0	0	0	0	3	0	0	0	1	0	0	0	0	0	0
d__Bacteria	k__norank_d__Bacteria	p__Firmicutes	c__Bacilli	o__Bacillales	f__Bacillaceae	g__Bacillus	s__Bacillus_drentensis	OTU191	0	0	0	0	0	0	0	0	0	0	0	0	1	0	0	1	0	0	4	0	0	0	0	1	0	8	0	0	0	0	0	0	0	0	0	3	0	0	0	0	0
d__Bacteria	k__norank_d__Bacteria	p__Proteobacteria	c__Gammaproteobacteria	o__Betaproteobacteriales	f__Burkholderiaceae	g__Comamonas	s__Comamonas_koreensis	OTU1044	0	0	0	0	0	0	0	11	0	0	0	0	0	0	0	0	0	0	8	0	0	0	0	0	0	0	0	0	0	0	4	0	0	0	0	1	0	0	0	0	0
d__Bacteria	k__norank_d__Bacteria	p__unclassified_k__norank_d__Bacteria	c__unclassified_k__norank_d__Bacteria	o__unclassified_k__norank_d__Bacteria	f__unclassified_k__norank_d__Bacteria	g__unclassified_k__norank_d__Bacteria	s__unclassified_k__norank_d__Bacteria	OTU1647	0	0	0	0	0	0	0	10	0	0	1	10	0	0	0	0	0	0	0	0	0	0	0	30	0	38	9	0	0	0	3	0	0	3	0	0	0	0	0	0	0
d__Bacteria	k__norank_d__Bacteria	p__Firmicutes	c__Erysipelotrichia	o__Erysipelotrichales	f__Erysipelotrichaceae	g__Holdemanella	s__uncultured_bacterium_g__Holdemanella	OTU1764	0	41	0	5	1	1	0	50	1	0	2	0	2	0	1	0	0	5	13	0	1	3	0	31	0	118	5	1	0	1	0	443	0	27	0	1	0	0	1	0	34
d__Bacteria	k__norank_d__Bacteria	p__Planctomycetes	c__BD7-11	o__norank_c__BD7-11	f__norank_c__BD7-11	g__norank_c__BD7-11	s__uncultured_bacterium_g__norank_c__BD7-11	OTU4454	0	0	0	0	0	0	0	7	0	0	0	0	3	0	1	21	0	0	0	0	0	1	0	6	0	0	0	0	0	0	0	0	0	4	0	0	0	0	0	0	0
d__Bacteria	k__norank_d__Bacteria	p__Firmicutes	c__Erysipelotrichia	o__Erysipelotrichales	f__Erysipelotrichaceae	g__Holdemania	s__unclassified_g__Holdemania	OTU1096	0	0	0	0	0	1	0	0	1	14	0	0	0	0	5	0	0	0	0	0	0	0	0	2	0	0	0	0	2	0	0	0	0	13	0	0	0	0	0	0	1
d__Bacteria	k__norank_d__Bacteria	p__Firmicutes	c__Bacilli	o__Bacillales	f__Family_XII_o__Bacillales	g__Exiguobacterium	s__Exiguobacterium_aurantiacum	OTU248	0	0	0	0	0	4	0	1	0	0	0	6	0	0	0	7	0	0	14	0	0	0	0	73	0	3	0	2	0	2	8	0	0	0	0	0	0	0	1	0	0
d__Bacteria	k__norank_d__Bacteria	p__Chloroflexi	c__Chloroflexia	o__Thermomicrobiales	f__AKYG1722	g__norank_f__AKYG1722	s__uncultured_Chloroflexi_bacterium_g__norank_f__AKYG1722	OTU2272	0	0	0	0	0	1	0	1	1	0	0	3	0	0	1	5	0	3	0	0	0	0	0	0	0	12	0	2	1	2	0	0	0	0	1	0	0	1	0	0	0
d__Bacteria	k__norank_d__Bacteria	p__Firmicutes	c__Clostridia	o__Clostridiales	f__Lachnospiraceae	g__norank_f__Lachnospiraceae	s__Coprococcus_sp._HPP0074	OTU1048	0	0	2	0	0	0	1	1	28	8	4	91	0	97	4	6	0	0	19	0	0	0	1	0	6	2	38	850	0	0	68	0	28	184	5	480	6	0	32	7	8
d__Bacteria	k__norank_d__Bacteria	p__Bacteroidetes	c__Bacteroidia	o__Bacteroidales	f__Muribaculaceae	g__norank_f__Muribaculaceae	s__uncultured_bacterium_g__norank_f__Muribaculaceae	OTU2898	0	0	0	14	0	0	2	12	1	3	0	1	306	5	3	9	1	0	19	1	0	1	1	18	0	0	3	0	0	1	1	0	0	27	3	1	1	0	0	0	0
d__Bacteria	k__norank_d__Bacteria	p__unclassified_k__norank_d__Bacteria	c__unclassified_k__norank_d__Bacteria	o__unclassified_k__norank_d__Bacteria	f__unclassified_k__norank_d__Bacteria	g__unclassified_k__norank_d__Bacteria	s__unclassified_k__norank_d__Bacteria	OTU1727	0	1	0	3	0	0	0	68	1	4	6	8	0	0	0	1	0	0	2	0	0	4	0	239	0	60	13	4	0	2	1	0	1	85	0	0	0	0	1	0	0
d__Bacteria	k__norank_d__Bacteria	p__Proteobacteria	c__Deltaproteobacteria	o__Desulfovibrionales	f__Desulfovibrionaceae	g__norank_f__Desulfovibrionaceae	s__uncultured_bacterium_g__norank_f__Desulfovibrionaceae	OTU805	0	0	0	0	0	0	0	1	0	0	1	0	0	0	1	0	0	0	5	0	0	0	0	6	0	0	0	0	0	0	0	0	0	7	0	0	0	0	0	0	0
d__Bacteria	k__norank_d__Bacteria	p__Firmicutes	c__Clostridia	o__Clostridiales	f__Lachnospiraceae	g__Blautia	s__metagenome_g__Blautia	OTU205	8	38	42	21	0	89	5	216	260	775	560	456	3	62	130	281	7	8	169	3	1	200	15	91	24	382	203	1	144	90	361	72	13	58	200	100	13	3	5	15	228
d__Bacteria	k__norank_d__Bacteria	p__Chloroflexi	c__Chloroflexia	o__Thermomicrobiales	f__Thermomicrobiaceae	g__Nitrolancea	s__uncultured_bacterium_g__Nitrolancea	OTU1236	0	0	0	0	0	3	0	0	0	0	0	0	1	0	0	0	0	2	0	0	0	0	0	0	0	5	0	0	0	0	0	0	0	0	0	0	0	1	0	0	0
d__Bacteria	k__norank_d__Bacteria	p__Firmicutes	c__Clostridia	o__Clostridiales	f__Ruminococcaceae	g__Ruminiclostridium_6	s__unclassified_g__Ruminiclostridium_6	OTU222	0	0	0	3	0	0	0	1	0	0	0	0	0	0	0	0	0	0	0	0	0	0	0	16	0	0	0	0	0	0	0	0	0	0	0	0	0	0	0	0	0
d__Bacteria	k__norank_d__Bacteria	p__Proteobacteria	c__Gammaproteobacteria	o__Pseudomonadales	f__Pseudomonadaceae	g__Pseudomonas	s__Pseudomonas_aeruginosa_g__Pseudomonas	OTU4961	0	0	0	0	0	0	0	0	0	0	0	1	6	0	88	18	0	0	0	0	0	0	0	0	0	0	0	0	0	0	0	271	0	40	0	0	0	0	0	0	0
d__Bacteria	k__norank_d__Bacteria	p__Chloroflexi	c__Chloroflexia	o__Chloroflexales	f__Roseiflexaceae	g__norank_f__Roseiflexaceae	s__uncultured_Chloroflexi_bacterium_g__norank_f__Roseiflexaceae	OTU1187	0	0	0	0	0	0	0	0	1	0	0	0	0	0	0	0	0	2	0	0	0	0	0	0	0	0	0	0	0	0	0	0	0	0	0	0	0	0	0	0	0
d__Bacteria	k__norank_d__Bacteria	p__Acidobacteria	c__Blastocatellia_Subgroup_4	o__Pyrinomonadales	f__Pyrinomonadaceae	g__RB41	s__unclassified_g__RB41	OTU3353	0	0	0	0	0	0	0	0	0	0	0	0	1	1	0	0	0	0	13	0	0	0	0	0	0	0	0	1	0	2	0	0	0	5	0	0	0	0	0	0	0
d__Bacteria	k__norank_d__Bacteria	p__Cyanobacteria	c__Sericytochromatia	o__norank_c__Sericytochromatia	f__norank_c__Sericytochromatia	g__norank_c__Sericytochromatia	s__uncultured_soil_bacterium_g__norank_c__Sericytochromatia	OTU1328	0	0	0	0	0	0	0	0	0	0	0	2	0	0	0	0	0	0	0	0	0	0	0	0	0	3	0	0	0	0	0	0	0	0	0	0	0	2	0	0	0
d__Bacteria	k__norank_d__Bacteria	p__Actinobacteria	c__Actinobacteria	o__Gaiellales	f__norank_o__Gaiellales	g__norank_o__Gaiellales	s__unclassified_g__norank_o__Gaiellales	OTU1428	0	0	0	0	0	0	0	8	0	0	1	4	0	0	0	0	0	0	11	0	0	0	0	0	0	0	0	0	0	0	0	0	0	0	0	0	0	0	0	0	0
d__Bacteria	k__norank_d__Bacteria	p__Firmicutes	c__Clostridia	o__Clostridiales	f__Ruminococcaceae	g__Ruminococcaceae_UCG-002	s__uncultured_rumen_bacterium_g__Ruminococcaceae_UCG-002	OTU2140	0	1	0	1	0	5	0	2	0	10	0	0	9	0	78	0	0	0	10	0	0	7	0	9	0	1	0	0	4	1	0	37	0	27	0	1	0	0	0	0	1
d__Bacteria	k__norank_d__Bacteria	p__Bacteroidetes	c__Bacteroidia	o__Bacteroidales	f__p-251-o5	g__norank_f__p-251-o5	s__uncultured_rumen_bacterium_g__norank_f__p-251-o5	OTU228	0	0	0	0	0	0	0	0	0	0	0	0	7	2	1	0	0	0	0	0	0	1	0	10	0	0	0	0	0	0	1	0	0	0	0	0	0	0	0	0	0
d__Bacteria	k__norank_d__Bacteria	p__Firmicutes	c__Clostridia	o__Clostridiales	f__Ruminococcaceae	g__Ruminococcaceae_UCG-009	s__uncultured_bacterium_g__Ruminococcaceae_UCG-009	OTU1250	0	0	0	0	0	0	0	1	2	4	0	0	0	0	32	0	0	0	1	0	0	1	0	13	0	0	0	0	0	0	0	0	0	2	0	0	1	0	0	0	0
d__Bacteria	k__norank_d__Bacteria	p__Firmicutes	c__Clostridia	o__Clostridiales	f__Christensenellaceae	g__Christensenellaceae_R-7_group	s__unclassified_g__Christensenellaceae_R-7_group	OTU781	0	0	0	0	0	7	0	2	0	0	0	0	0	0	20	0	0	0	2	0	0	4	0	2	0	0	1	0	0	1	0	114	0	212	0	0	0	0	0	0	0
d__Bacteria	k__norank_d__Bacteria	p__Firmicutes	c__Bacilli	o__Bacillales	f__Planococcaceae	g__Sporosarcina	s__uncultured_bacterium_g__Sporosarcina	OTU2332	0	0	0	0	0	0	0	0	0	0	0	0	32	0	0	0	0	0	0	0	0	0	0	0	0	0	0	0	0	0	0	0	0	0	0	0	0	0	0	0	0
d__Bacteria	k__norank_d__Bacteria	p__Proteobacteria	c__Alphaproteobacteria	o__Micropepsales	f__Micropepsaceae	g__norank_f__Micropepsaceae	s__unclassified_g__norank_f__Micropepsaceae	OTU2224	0	0	0	0	0	0	0	0	0	0	0	0	1	0	0	0	0	0	1	0	0	0	0	0	0	0	0	0	0	0	0	0	0	3	0	0	0	0	0	0	0
d__Bacteria	k__norank_d__Bacteria	p__Firmicutes	c__Clostridia	o__Clostridiales	f__Lachnospiraceae	g__Howardella	s__unclassified_g__Howardella	OTU2135	0	0	0	0	0	0	0	141	0	6	0	0	0	0	0	0	0	1	0	0	0	0	0	0	0	108	0	0	0	0	0	18	0	2	0	0	0	0	0	0	0
d__Bacteria	k__norank_d__Bacteria	p__unclassified_k__norank_d__Bacteria	c__unclassified_k__norank_d__Bacteria	o__unclassified_k__norank_d__Bacteria	f__unclassified_k__norank_d__Bacteria	g__unclassified_k__norank_d__Bacteria	s__unclassified_k__norank_d__Bacteria	OTU393	0	0	0	0	0	0	0	10	0	0	0	1	0	0	1	0	0	0	0	0	0	0	0	22	0	9	5	0	0	4	0	0	0	0	0	0	0	0	0	0	0
d__Bacteria	k__norank_d__Bacteria	p__Firmicutes	c__Clostridia	o__Clostridiales	f__Lachnospiraceae	g__Moryella	s__human_gut_metagenome_g__Moryella	OTU1335	0	0	0	0	0	1	0	0	0	3	0	0	1	0	7	7	0	0	0	0	0	1	0	0	0	0	0	0	0	0	0	0	0	0	0	0	0	0	0	2	0
d__Bacteria	k__norank_d__Bacteria	p__Firmicutes	c__Clostridia	o__Clostridiales	f__Lachnospiraceae	g__Lachnospiraceae_NK4A136_group	s__unclassified_g__Lachnospiraceae_NK4A136_group	OTU2160	2	9	0	7	0	3	0	16	2	14	54	187	5	1	133	56	0	0	16	0	0	10	1	23	0	39	6	1	0	7	97	4	0	12	10	5	3	0	1	2	4
d__Bacteria	k__norank_d__Bacteria	p__Firmicutes	c__Clostridia	o__Clostridiales	f__Ruminococcaceae	g__Butyricicoccus	s__uncultured_bacterium_g__Butyricicoccus	OTU4655	0	10	7	15	0	15	0	48	17	51	82	37	4	10	37	12	1	0	36	0	0	29	2	30	2	61	43	78	0	8	45	5	7	33	52	11	2	1	2	11	5
d__Bacteria	k__norank_d__Bacteria	p__Bacteroidetes	c__Bacteroidia	o__Bacteroidales	f__Prevotellaceae	g__Prevotellaceae_Ga6A1_group	s__uncultured_bacterium_g__Prevotellaceae_Ga6A1_group	OTU1091	0	83	0	0	0	0	0	0	0	0	0	0	0	0	0	0	1	2	0	0	0	0	0	0	0	0	0	0	0	0	0	0	0	0	0	0	0	0	0	1601	0
d__Bacteria	k__norank_d__Bacteria	p__Firmicutes	c__Bacilli	o__Lactobacillales	f__Lactobacillaceae	g__Lactobacillus	s__unclassified_g__Lactobacillus	OTU1038	0	0	0	1	0	0	0	16	0	0	0	0	16	0	0	0	0	0	11	0	1	0	0	16	0	0	0	0	0	0	0	0	0	17	1	1	0	0	0	0	0
d__Bacteria	k__norank_d__Bacteria	p__Proteobacteria	c__Deltaproteobacteria	o__Desulfovibrionales	f__Desulfovibrionaceae	g__norank_f__Desulfovibrionaceae	s__uncultured_Desulfovibrionaceae_bacterium_g__norank	OTU4967	0	0	0	0	0	0	0	0	0	3	0	0	0	0	0	0	0	0	0	0	0	0	0	0	0	0	0	0	1	0	0	0	0	0	0	0	0	0	0	0	0
d__Bacteria	k__norank_d__Bacteria	p__Proteobacteria	c__Alphaproteobacteria	o__Rhodobacterales	f__Rhodobacteraceae	g__Nautella	s__Nautella_italica	OTU101	0	0	0	0	0	0	1	8	1	0	0	0	7	0	0	0	0	0	14	0	0	1	0	2	0	0	0	0	0	1	0	0	0	5	0	0	0	0	0	0	0
d__Bacteria	k__norank_d__Bacteria	p__Proteobacteria	c__Alphaproteobacteria	o__Sphingomonadales	f__Sphingomonadaceae	g__Novosphingobium	s__Novosphingobium_resinovorum	OTU346	0	0	0	0	0	0	0	7	0	0	1	0	4	0	2	0	0	0	2	0	0	0	0	13	0	0	0	0	0	0	0	0	0	0	0	0	0	0	0	0	0
d__Bacteria	k__norank_d__Bacteria	p__Firmicutes	c__Clostridia	o__Clostridiales	f__Lachnospiraceae	g__Coprococcus_3	s__uncultured_bacterium_g__Coprococcus_3	OTU1201	1	12	126	23	2	2	2	165	509	136	199	1289	9	85	204	335	0	0	1001	2	0	2	9	24	0	355	574	2192	20	17	883	84	83	241	92	447	620	0	7	63	168
d__Bacteria	k__norank_d__Bacteria	p__Fusobacteria	c__Fusobacteriia	o__Fusobacteriales	f__Fusobacteriaceae	g__Fusobacterium	s__unclassified_g__Fusobacterium	OTU4652	2	0	0	0	0	0	0	1	11	0	0	76	2	0	0	0	2	0	0	0	0	2	0	2	0	0	3	0	0	0	57	0	0	27	0	6	18	0	6	0	0
d__Bacteria	k__norank_d__Bacteria	p__unclassified_k__norank_d__Bacteria	c__unclassified_k__norank_d__Bacteria	o__unclassified_k__norank_d__Bacteria	f__unclassified_k__norank_d__Bacteria	g__unclassified_k__norank_d__Bacteria	s__unclassified_k__norank_d__Bacteria	OTU1303	0	0	0	0	0	0	0	0	0	0	0	5	0	0	0	0	0	0	0	0	0	0	0	0	0	1	2	0	1	0	0	0	0	0	0	0	0	0	0	0	0
d__Bacteria	k__norank_d__Bacteria	p__Firmicutes	c__Negativicutes	o__Selenomonadales	f__Acidaminococcaceae	g__Succiniclasticum	s__uncultured_rumen_bacterium_g__Succiniclasticum	OTU977	0	0	0	0	0	0	0	0	0	0	0	0	97	0	0	0	0	0	2	0	0	0	0	13	0	0	0	0	0	0	0	0	0	8	0	0	0	0	0	0	0
d__Bacteria	k__norank_d__Bacteria	p__Firmicutes	c__Clostridia	o__Clostridiales	f__Lachnospiraceae	g__Lachnoclostridium	s__metagenome_g__Lachnoclostridium	OTU1997	1	27	26	16	2	26	1	90	130	331	954	62	67	56	243	150	1	0	453	0	2	111	2	104	0	43	128	297	15	52	43	32	43	68	232	99	56	7	3	83	53
d__Bacteria	k__norank_d__Bacteria	p__Bacteroidetes	c__Bacteroidia	o__Bacteroidales	f__Muribaculaceae	g__norank_f__Muribaculaceae	s__uncultured_bacterium_g__norank_f__Muribaculaceae	OTU2067	0	0	0	0	0	0	0	2	0	0	1	0	28	0	1	0	0	0	10	0	0	0	0	5	0	0	0	1	0	11	0	0	1	7	0	1	0	0	0	0	0
d__Bacteria	k__norank_d__Bacteria	p__Proteobacteria	c__Gammaproteobacteria	o__Enterobacteriales	f__Enterobacteriaceae	g__Enterobacter	s__unidentified_marine_bacterioplankton_g__Enterobacter	OTU24	1213	6783	1485	476	15	13781	115	145	4	24	150	3	200	1	1	11	931	7395	93	457	15	13375	350	116	6937	83	0	1871	39	22544	99	0	68	107	1137	3	277	208	523	46	164
d__Bacteria	k__norank_d__Bacteria	p__Proteobacteria	c__Alphaproteobacteria	o__Rhizobiales	f__Beijerinckiaceae	g__Methylobacterium	s__unclassified_g__Methylobacterium	OTU2229	0	0	0	0	0	0	0	0	0	0	0	0	0	0	0	0	0	0	5	0	0	0	0	1	0	0	0	0	0	0	0	0	0	0	0	0	0	0	0	0	0
d__Bacteria	k__norank_d__Bacteria	p__unclassified_k__norank_d__Bacteria	c__unclassified_k__norank_d__Bacteria	o__unclassified_k__norank_d__Bacteria	f__unclassified_k__norank_d__Bacteria	g__unclassified_k__norank_d__Bacteria	s__unclassified_k__norank_d__Bacteria	OTU1472	0	0	0	0	0	0	0	33	0	0	3	0	4	0	0	0	0	0	0	0	0	2	0	49	0	7	12	0	1	2	0	0	1	2	0	0	0	0	1	0	0
d__Bacteria	k__norank_d__Bacteria	p__Firmicutes	c__Clostridia	o__Clostridiales	f__Lachnospiraceae	g__Ruminococcus]_torques_group	s__metagenome_g__Ruminococcus]_torques_group	OTU1225	33	358	175	50	116	14	43	1494	72	4174	85	1363	2	18	1003	448	14	12	3142	1	28	85	248	152	0	3781	40	14	831	12	1157	134	9	746	4147	2675	3101	10	2	1527	911
d__Bacteria	k__norank_d__Bacteria	p__Proteobacteria	c__Gammaproteobacteria	o__Xanthomonadales	f__Xanthomonadaceae	g__Thermomonas	s__Thermomonas_brevis	OTU45	0	0	0	0	0	0	0	0	0	0	0	0	1	1	0	0	0	2	8	0	0	0	0	4	0	7	0	0	0	0	0	0	0	15	0	0	0	0	0	0	0
d__Bacteria	k__norank_d__Bacteria	p__Chloroflexi	c__Anaerolineae	o__Ardenticatenales	f__Ardenticatenaceae	g__norank_f__Ardenticatenaceae	s__unclassified_g__norank_f__Ardenticatenaceae	OTU193	0	0	0	0	0	4	0	0	0	0	0	0	0	0	0	0	0	1	12	0	0	0	0	0	0	0	0	0	0	0	0	0	0	0	0	0	0	1	2	0	0
d__Bacteria	k__norank_d__Bacteria	p__Patescibacteria	c__Saccharimonadia	o__Saccharimonadales	f__Saccharimonadaceae	g__norank_f__Saccharimonadaceae	s__uncultured_bacterium_g__norank_f__Saccharimonadaceae	OTU2251	0	0	0	0	0	2	0	0	0	0	0	0	0	0	0	0	0	3	0	0	0	0	0	0	0	8	0	1	0	1	0	0	0	0	0	0	0	1	1	0	0
d__Bacteria	k__norank_d__Bacteria	p__Proteobacteria	c__Gammaproteobacteria	o__Betaproteobacteriales	f__Burkholderiaceae	g__Acidovorax	s__unclassified_g__Acidovorax	OTU1074	0	0	0	1	0	0	0	0	0	0	0	0	0	0	0	77	0	1	6	0	0	0	0	16	0	0	0	0	0	0	1	0	0	9	0	1	0	0	0	0	0
d__Bacteria	k__norank_d__Bacteria	p__Firmicutes	c__Erysipelotrichia	o__Erysipelotrichales	f__Erysipelotrichaceae	g__Solobacterium	s__unclassified_g__Solobacterium	OTU2181	0	1	0	0	0	1	0	0	0	1	2	4	1	0	0	0	0	0	2	1	0	1	0	15	0	0	0	0	0	6	6	10	1	0	0	1	0	2	0	0	0
d__Bacteria	k__norank_d__Bacteria	p__unclassified_k__norank_d__Bacteria	c__unclassified_k__norank_d__Bacteria	o__unclassified_k__norank_d__Bacteria	f__unclassified_k__norank_d__Bacteria	g__unclassified_k__norank_d__Bacteria	s__unclassified_k__norank_d__Bacteria	OTU519	0	0	0	0	0	0	0	1	0	0	1	0	0	0	0	0	0	0	0	0	0	0	0	9	0	10	0	0	0	0	0	0	0	5	0	0	0	0	0	0	0
d__Bacteria	k__norank_d__Bacteria	p__unclassified_k__norank_d__Bacteria	c__unclassified_k__norank_d__Bacteria	o__unclassified_k__norank_d__Bacteria	f__unclassified_k__norank_d__Bacteria	g__unclassified_k__norank_d__Bacteria	s__unclassified_k__norank_d__Bacteria	OTU1471	0	0	0	0	0	0	0	5	0	0	0	1	1	0	0	0	0	0	0	0	0	0	0	32	0	4	5	2	0	1	1	0	0	7	0	0	0	0	2	0	0
d__Bacteria	k__norank_d__Bacteria	p__Firmicutes	c__Clostridia	o__Clostridiales	f__Lachnospiraceae	g__Eubacterium]_hallii_group	s__unclassified_g__Eubacterium]_hallii_group	OTU1941	0	4	14	30	6	17	6	195	231	72	204	263	8	80	174	170	3	0	231	2	1	101	15	125	0	171	428	0	11	21	140	91	40	197	372	421	24	1	2	103	159
d__Bacteria	k__norank_d__Bacteria	p__Firmicutes	c__Negativicutes	o__Selenomonadales	f__Veillonellaceae	g__Dialister	s__Dialister_invisus_DSM_15470	OTU4986	0	0	1	4	0	0	0	35	3	0	0	0	0	0	0	0	0	0	29	0	0	0	0	8	0	5	3	1	0	0	2	0	0	5	42	0	0	0	0	0	0
d__Bacteria	k__norank_d__Bacteria	p__Tenericutes	c__Mollicutes	o__Mollicutes_RF39	f__norank_o__Mollicutes_RF39	g__norank_o__Mollicutes_RF39	s__uncultured_bacterium_g__norank_o__Mollicutes_RF39	OTU943	0	0	0	0	0	0	0	0	0	0	0	0	0	0	8	0	0	0	0	0	0	0	0	0	0	0	0	0	0	0	0	0	0	3	0	0	0	0	0	0	0
d__Bacteria	k__norank_d__Bacteria	p__Proteobacteria	c__Gammaproteobacteria	o__Pasteurellales	f__Pasteurellaceae	g__Haemophilus	s__Haemophilus_haemolyticus	OTU1577	0	0	0	2	0	0	0	0	0	2	0	128	12	0	29	0	0	0	0	0	0	0	0	1	0	0	0	0	0	0	99	0	1	2	0	5	0	26	0	0	0
d__Bacteria	k__norank_d__Bacteria	p__Patescibacteria	c__Saccharimonadia	o__Saccharimonadales	f__Saccharimonadaceae	g__norank_f__Saccharimonadaceae	s__uncultured_bacterium_g__norank_f__Saccharimonadaceae	OTU152	0	0	0	0	0	2	0	8	1	1	2	2	23	4	3	3	0	0	23	0	0	3	0	18	0	0	1	2	0	10	1	1	5	5	1	5	3	2	1	0	0
d__Bacteria	k__norank_d__Bacteria	p__Firmicutes	c__Clostridia	o__Clostridiales	f__Lachnospiraceae	g__Coprococcus_1	s__metagenome_g__Coprococcus_1	OTU4635	0	29	38	19	3	10	3	115	235	37	52	152	3	0	112	447	0	1	160	1	0	13	4	6	0	115	266	0	2	2	152	53	0	20	67	28	19	1	0	0	38
d__Bacteria	k__norank_d__Bacteria	p__Firmicutes	c__Clostridia	o__Clostridiales	f__Lachnospiraceae	g__Dorea	s__metagenome_g__Dorea	OTU4977	2	98	23	46	8	19	7	308	1758	69	496	559	31	23	204	306	0	4	118	6	1	104	39	51	0	401	967	23	8	64	401	101	20	272	543	241	177	5	2	591	365
d__Bacteria	k__norank_d__Bacteria	p__Proteobacteria	c__Gammaproteobacteria	o__Betaproteobacteriales	f__Burkholderiaceae	g__Massilia	s__Massilia_alkalitolerans	OTU1523	0	0	0	0	0	1	0	2	1	1	0	7	27	0	0	2	0	0	16	0	0	0	0	41	0	0	0	0	0	1	7	0	0	0	0	0	0	0	0	0	0
d__Bacteria	k__norank_d__Bacteria	p__Fusobacteria	c__Fusobacteriia	o__Fusobacteriales	f__Leptotrichiaceae	g__Leptotrichia	s__unclassified_g__Leptotrichia	OTU3373	0	0	0	0	0	0	0	0	0	0	0	0	2	0	0	0	0	0	2	0	0	0	0	0	0	0	0	0	0	2	1	1	0	0	0	0	0	0	0	0	0
d__Bacteria	k__norank_d__Bacteria	p__Bacteroidetes	c__Bacteroidia	o__Bacteroidales	f__Prevotellaceae	g__Alloprevotella	s__uncultured_Bacteroidales_bacterium_g__Alloprevotella	OTU963	0	0	0	0	0	0	0	0	0	0	0	0	1	0	0	0	0	0	0	0	0	0	0	7	0	0	0	0	0	0	1	0	0	5	0	0	0	0	0	0	0
d__Bacteria	k__norank_d__Bacteria	p__Proteobacteria	c__Alphaproteobacteria	o__Rhizobiales	f__Rhizobiaceae	g__unclassified_f__Rhizobiaceae	s__unclassified_f__Rhizobiaceae	OTU2220	0	1	0	0	0	3	0	82	0	0	0	11	10	0	1	0	0	8	9	1	0	0	0	0	0	21	2	1	0	1	5	0	0	0	7	0	0	0	0	0	0
d__Bacteria	k__norank_d__Bacteria	p__Chloroflexi	c__Gitt-GS-136	o__norank_c__Gitt-GS-136	f__norank_c__Gitt-GS-136	g__norank_c__Gitt-GS-136	s__uncultured_bacterium_g__norank_c__Gitt-GS-136	OTU2912	0	0	0	0	0	9	0	0	0	0	0	8	0	0	0	35	0	6	6	1	0	0	0	0	0	47	0	1	0	0	0	0	0	0	0	0	0	0	0	0	0
d__Bacteria	k__norank_d__Bacteria	p__Bacteroidetes	c__Bacteroidia	o__Bacteroidales	f__Prevotellaceae	g__Prevotella	s__unclassified_g__Prevotella	OTU4999	0	0	0	0	0	0	0	21	0	0	0	0	0	0	0	0	0	0	7	0	0	0	0	0	0	0	0	0	0	2	1	0	0	0	0	0	0	0	0	0	0
d__Bacteria	k__norank_d__Bacteria	p__unclassified_k__norank_d__Bacteria	c__unclassified_k__norank_d__Bacteria	o__unclassified_k__norank_d__Bacteria	f__unclassified_k__norank_d__Bacteria	g__unclassified_k__norank_d__Bacteria	s__unclassified_k__norank_d__Bacteria	OTU1448	0	0	0	0	0	0	0	57	0	0	1	2	0	0	0	0	0	0	0	0	0	0	0	11	0	2	1	0	1	2	0	0	0	11	0	0	0	0	0	0	0
d__Bacteria	k__norank_d__Bacteria	p__Chloroflexi	c__Chloroflexia	o__Chloroflexales	f__Roseiflexaceae	g__norank_f__Roseiflexaceae	s__uncultured_Chloroflexi_bacterium_g__norank_f__Roseiflexaceae	OTU1340	0	0	0	0	0	0	0	29	0	0	0	2	0	0	0	0	0	0	0	0	0	0	0	0	0	0	0	0	0	0	0	0	0	0	0	0	0	0	0	0	0
d__Bacteria	k__norank_d__Bacteria	p__Firmicutes	c__Clostridia	o__Clostridiales	f__Ruminococcaceae	g__Ruminiclostridium_9	s__uncultured_organism_g__Ruminiclostridium_9	OTU4877	0	1	0	1	0	4	0	21	0	10	0	0	0	1	90	26	0	0	5	0	0	5	0	1	0	6	0	0	0	0	0	4	2	0	5	0	1	0	0	0	2
d__Bacteria	k__norank_d__Bacteria	p__Bacteroidetes	c__Bacteroidia	o__Bacteroidales	f__Porphyromonadaceae	g__Porphyromonas	s__uncultured_bacterium_g__Porphyromonas	OTU1645	0	0	0	0	0	0	0	1	9	1	2	9	4	4	1	9	0	0	0	0	0	1	0	0	0	0	1	0	0	0	4	0	1	0	0	2	0	0	2	0	0
d__Bacteria	k__norank_d__Bacteria	p__Bacteroidetes	c__Bacteroidia	o__Bacteroidales	f__Bacteroidaceae	g__Bacteroides	s__Bacteroides_massiliensis	OTU1993	1	27	0	19	2	1	2	91	0	642	0	419	5	3	2188	80	0	0	78	0	1	2	0	69	0	51	3	3874	106	7	154	25	0	29	0	7	14	1	0	1	0
d__Bacteria	k__norank_d__Bacteria	p__Proteobacteria	c__unclassified_p__Proteobacteria	o__unclassified_p__Proteobacteria	f__unclassified_p__Proteobacteria	g__unclassified_p__Proteobacteria	s__unclassified_p__Proteobacteria	OTU2094	0	0	0	0	0	0	0	184	1	4	1	6	1	0	0	0	0	0	0	0	0	1	0	180	0	87	18	1	4	4	11	0	0	43	0	0	0	0	0	0	0
d__Bacteria	k__norank_d__Bacteria	p__Acidobacteria	c__Subgroup_6	o__norank_c__Subgroup_6	f__norank_c__Subgroup_6	g__norank_c__Subgroup_6	s__uncultured_bacterium_g__norank_c__Subgroup_6	OTU1803	0	0	0	0	0	0	0	0	0	0	0	0	0	0	0	0	0	0	0	0	0	0	0	0	0	6	0	0	0	0	0	0	0	0	0	0	0	0	0	0	0
d__Bacteria	k__norank_d__Bacteria	p__Firmicutes	c__Clostridia	o__Clostridiales	f__Lachnospiraceae	g__Lachnospiraceae_NK4A136_group	s__unclassified_g__Lachnospiraceae_NK4A136_group	OTU1097	0	9	5	15	0	3	0	20	7	138	53	121	52	1	372	50	0	1	51	1	1	4	5	25	0	6	11	0	14	6	85	0	0	75	9	3	1	0	0	6	15
d__Bacteria	k__norank_d__Bacteria	p__unclassified_k__norank_d__Bacteria	c__unclassified_k__norank_d__Bacteria	o__unclassified_k__norank_d__Bacteria	f__unclassified_k__norank_d__Bacteria	g__unclassified_k__norank_d__Bacteria	s__unclassified_k__norank_d__Bacteria	OTU1793	0	0	0	0	0	0	0	1	0	0	4	3	0	0	0	0	0	0	0	0	0	0	0	17	0	3	0	1	0	0	0	0	0	0	0	0	0	0	0	0	0
d__Bacteria	k__norank_d__Bacteria	p__Proteobacteria	c__Alphaproteobacteria	o__Rhizobiales	f__Xanthobacteraceae	g__Rhodopseudomonas	s__Rhodopseudomonas_palustris_g__Rhodopseudomonas	OTU576	0	0	0	0	0	0	0	0	0	0	0	0	0	0	0	0	0	2	0	1	0	0	0	6	0	0	0	0	0	1	0	0	0	4	0	0	0	0	0	0	0
d__Bacteria	k__norank_d__Bacteria	p__Synergistetes	c__Synergistia	o__Synergistales	f__Synergistaceae	g__Pyramidobacter	s__Pyramidobacter_piscolens	OTU1018	0	0	0	0	0	0	0	0	0	0	0	0	0	115	0	0	0	0	0	0	0	1	0	0	0	0	0	0	0	2	0	0	102	777	0	0	0	1	0	0	0
d__Bacteria	k__norank_d__Bacteria	p__Firmicutes	c__Clostridia	o__Clostridiales	f__Ruminococcaceae	g__Ruminococcaceae_UCG-014	s__gut_metagenome_g__Ruminococcaceae_UCG-014	OTU4985	0	0	0	0	0	0	0	9	0	0	0	0	0	0	0	0	0	0	0	0	0	0	0	2	0	2	0	0	0	0	0	0	0	0	0	0	0	0	0	0	0
d__Bacteria	k__norank_d__Bacteria	p__Bacteroidetes	c__Bacteroidia	o__Bacteroidales	f__Muribaculaceae	g__norank_f__Muribaculaceae	s__uncultured_bacterium_g__norank_f__Muribaculaceae	OTU15	0	0	0	2	0	0	0	1	0	0	0	0	2	1	0	1	0	0	6	0	0	0	0	0	0	0	0	0	0	0	0	0	0	0	0	0	0	0	0	0	1
d__Bacteria	k__norank_d__Bacteria	p__Firmicutes	c__Clostridia	o__Clostridiales	f__Ruminococcaceae	g__Ruminiclostridium_5	s__uncultured_bacterium_g__Ruminiclostridium_5	OTU146	1	0	9	3	0	1	0	0	0	0	0	0	0	0	0	296	0	0	103	0	0	3	0	0	0	0	0	0	0	0	0	0	0	0	0	0	0	0	0	0	21
d__Bacteria	k__norank_d__Bacteria	p__Actinobacteria	c__Actinobacteria	o__Gaiellales	f__norank_o__Gaiellales	g__norank_o__Gaiellales	s__uncultured_organism_g__norank_o__Gaiellales	OTU1280	0	0	0	1	0	0	0	29	0	0	0	6	0	0	0	0	0	3	20	0	0	0	0	0	0	0	1	0	2	0	1	0	0	0	1	0	0	0	0	0	0
d__Bacteria	k__norank_d__Bacteria	p__Synergistetes	c__Synergistia	o__Synergistales	f__Synergistaceae	g__Cloacibacillus	s__Cloacibacillus_evryensis_DSM_19522	OTU924	0	0	0	0	0	0	0	0	0	1	0	0	0	0	0	0	0	0	0	0	0	0	0	0	0	0	0	0	0	0	0	23	0	859	0	0	0	0	0	0	0
d__Bacteria	k__norank_d__Bacteria	p__Bacteroidetes	c__Bacteroidia	o__Bacteroidales	f__Rikenellaceae	g__Alistipes	s__uncultured_Alistipes_sp._g__Alistipes	OTU4978	0	3	1	10	0	2	1	9	34	1	0	91	7	1	130	30	0	1	40	1	0	6	2	32	0	2	38	0	0	2	72	7	0	30	33	5	0	0	1	0	3
d__Bacteria	k__norank_d__Bacteria	p__Actinobacteria	c__Actinobacteria	o__Frankiales	f__Acidothermaceae	g__Acidothermus	s__uncultured_Actinoallomurus_sp.	OTU2319	0	0	0	0	0	0	0	0	0	0	1	0	20	0	0	0	0	0	0	0	0	0	0	13	0	0	0	0	0	3	0	0	0	4	0	0	0	0	0	0	0
d__Bacteria	k__norank_d__Bacteria	p__Actinobacteria	c__Actinobacteria	o__Solirubrobacterales	f__67-14	g__norank_f__67-14	s__unclassified_g__norank_f__67-14	OTU4158	0	0	0	0	0	0	0	0	0	0	0	0	2	1	0	0	0	0	7	0	0	0	0	1	0	0	0	1	2	1	0	0	0	3	0	0	0	0	0	0	0
d__Bacteria	k__norank_d__Bacteria	p__Proteobacteria	c__Gammaproteobacteria	o__Pasteurellales	f__Pasteurellaceae	g__unclassified_f__Pasteurellaceae	s__unclassified_f__Pasteurellaceae	OTU1085	0	0	0	0	0	0	0	0	0	1	0	0	0	3	0	0	0	0	0	2	0	0	1	0	0	0	0	0	1	1	1	0	2	0	0	0	4	11	0	0	0
d__Bacteria	k__norank_d__Bacteria	p__Actinobacteria	c__Actinobacteria	o__Propionibacteriales	f__Nocardioidaceae	g__Nocardioides	s__unclassified_g__Nocardioides	OTU4007	0	0	0	0	0	0	0	0	0	0	1	2	79	1	0	2	0	3	0	0	0	0	0	0	0	0	0	0	1	0	0	0	0	0	0	0	0	0	0	0	0
d__Bacteria	k__norank_d__Bacteria	p__Firmicutes	c__Clostridia	o__Clostridiales	f__Lachnospiraceae	g__Dorea	s__Dorea_longicatena_g__Dorea	OTU2101	0	1	1	2	0	0	0	0	0	1	0	0	0	0	0	0	0	0	0	0	0	4	0	0	0	0	0	0	0	0	1	4	1	0	7	4	5	0	1	18	18
d__Bacteria	k__norank_d__Bacteria	p__Actinobacteria	c__Actinobacteria	o__Corynebacteriales	f__Mycobacteriaceae	g__Mycobacterium	s__Mycobacterium_fortuitum_subsp._fortuitum	OTU2407	0	0	0	0	0	0	0	0	0	0	0	0	1	1	0	0	0	0	15	1	0	0	0	0	0	0	0	1	0	0	0	0	0	0	0	0	0	0	1	0	0
d__Bacteria	k__norank_d__Bacteria	p__Bacteroidetes	c__Bacteroidia	o__Bacteroidales	f__Muribaculaceae	g__norank_f__Muribaculaceae	s__uncultured_bacterium_g__norank_f__Muribaculaceae	OTU2052	0	0	0	0	0	0	1	4	0	0	2	0	7	0	0	3	0	0	10	0	0	1	0	9	0	0	0	0	0	1	1	0	0	3	1	0	0	0	0	0	0
d__Bacteria	k__norank_d__Bacteria	p__unclassified_k__norank_d__Bacteria	c__unclassified_k__norank_d__Bacteria	o__unclassified_k__norank_d__Bacteria	f__unclassified_k__norank_d__Bacteria	g__unclassified_k__norank_d__Bacteria	s__unclassified_k__norank_d__Bacteria	OTU637	0	0	0	0	0	0	0	8	0	0	3	4	0	0	0	0	0	0	0	0	0	0	0	48	0	23	5	0	0	1	0	0	0	0	0	0	0	0	0	0	0
d__Bacteria	k__norank_d__Bacteria	p__Firmicutes	c__Clostridia	o__Clostridiales	f__Lachnospiraceae	g__Eubacterium]_ruminantium_group	s__uncultured_bacterium_g__Eubacterium]_ruminantium_group	OTU1128	0	0	0	1	0	0	0	2	0	0	0	0	0	1	432	0	0	0	11	0	1	0	0	8	0	2	0	1	0	1	0	0	3	5	4	1	0	0	0	0	0
d__Bacteria	k__norank_d__Bacteria	p__Actinobacteria	c__Actinobacteria	o__Gaiellales	f__Gaiellaceae	g__Gaiella	s__uncultured_bacterium_g__Gaiella	OTU3853	0	0	0	0	0	0	0	0	0	0	0	0	21	0	0	4	0	0	1	0	0	0	0	6	0	0	1	0	0	0	0	0	0	0	1	0	0	0	0	0	0
d__Bacteria	k__norank_d__Bacteria	p__Proteobacteria	c__Gammaproteobacteria	o__Enterobacteriales	f__Enterobacteriaceae	g__unclassified_f__Enterobacteriaceae	s__unclassified_f__Enterobacteriaceae	OTU300	56	89	28	4	1	31	1	2	1	0	0	0	1	0	0	0	49	191	2	6	1	35	9	1	1	1	0	2	0	244	0	0	0	1	31	0	14	8	0	2	11
d__Bacteria	k__norank_d__Bacteria	p__Bacteroidetes	c__Bacteroidia	o__Chitinophagales	f__Chitinophagaceae	g__Flavisolibacter	s__unclassified_g__Flavisolibacter	OTU2907	0	0	0	0	0	0	0	0	0	0	0	0	0	0	0	0	0	0	0	0	0	0	0	0	0	0	0	0	0	0	0	0	0	0	0	0	0	0	0	0	0
d__Bacteria	k__norank_d__Bacteria	p__Firmicutes	c__Clostridia	o__Clostridiales	f__Family_XIII	g__Eubacterium]_nodatum_group	s__Eubacterium_sulci_ATCC_35585	OTU231	0	0	0	0	0	0	0	0	1	1	0	5	0	10	0	0	0	0	2	0	0	0	1	18	0	2	0	0	0	0	1	0	2	0	0	0	0	0	0	0	0
d__Bacteria	k__norank_d__Bacteria	p__Bacteroidetes	c__Bacteroidia	o__Bacteroidales	f__Muribaculaceae	g__norank_f__Muribaculaceae	s__uncultured_Bacteroidales_bacterium_g__norank_f__Muribaculaceae	OTU14	0	1	0	11	3	3	1	36	2	1	2	2	13	0	1	3	0	0	42	0	0	3	2	61	0	1	6	1	0	0	0	0	0	20	3	3	0	1	2	0	0
d__Bacteria	k__norank_d__Bacteria	p__Actinobacteria	c__Actinobacteria	o__Coriobacteriales	f__Atopobiaceae	g__Atopobium	s__uncultured_bacterium_g__Atopobium	OTU4712	0	0	0	2	0	0	0	0	1	0	16	4	2	4	2	0	0	0	1	0	0	1	0	6	0	0	2	1	0	6	2	0	21	14	0	0	1	1	0	1	0
d__Bacteria	k__norank_d__Bacteria	p__Bacteroidetes	c__Bacteroidia	o__Bacteroidales	f__Muribaculaceae	g__norank_f__Muribaculaceae	s__uncultured_Bacteroidales_bacterium_g__norank_f__Muribaculaceae	OTU4829	0	0	0	0	0	0	0	1	0	0	0	0	5	1	1	34	0	0	9	0	0	1	0	15	0	0	1	1	0	3	0	0	0	0	2	0	0	0	0	1	1
d__Bacteria	k__norank_d__Bacteria	p__Firmicutes	c__Clostridia	o__Clostridiales	f__Christensenellaceae	g__Christensenellaceae_R-7_group	s__uncultured_prokaryote_g__Christensenellaceae_R-7_group	OTU4588	0	9	1	1	0	2	0	0	1	0	0	18	9	1	84	81	0	2	6	0	0	0	0	6	0	2	3	0	0	0	17	8	3	2	17	1	0	0	0	0	4
d__Bacteria	k__norank_d__Bacteria	p__Bacteroidetes	c__Bacteroidia	o__Bacteroidales	f__Bacteroidaceae	g__Bacteroides	s__unclassified_g__Bacteroides	OTU4841	0	0	0	0	0	0	0	5	0	0	0	0	1	0	0	34	0	0	5	0	0	0	0	6	0	0	1	0	0	0	0	0	0	1	0	0	1	0	0	0	0
d__Bacteria	k__norank_d__Bacteria	p__Acidobacteria	c__Blastocatellia_Subgroup_4	o__Blastocatellales	f__Blastocatellaceae	g__Stenotrophobacter	s__uncultured_bacterium_g__Stenotrophobacter	OTU1191	0	0	0	0	0	0	0	0	0	0	0	0	0	0	0	0	0	3	0	0	0	0	0	0	0	0	0	0	0	0	0	0	0	0	1	0	0	0	0	0	0
d__Bacteria	k__norank_d__Bacteria	p__Epsilonbacteraeota	c__Campylobacteria	o__Campylobacterales	f__Helicobacteraceae	g__Helicobacter	s__Helicobacter_rodentium	OTU931	0	0	0	1	0	1	0	0	0	0	0	0	0	0	0	0	0	0	5	0	0	0	0	1	0	0	0	0	0	0	0	0	0	20	1	0	0	0	0	0	0
d__Bacteria	k__norank_d__Bacteria	p__Firmicutes	c__Clostridia	o__Clostridiales	f__Lachnospiraceae	g__Roseburia	s__uncultured_organism_g__Roseburia	OTU1581	5	1	43	37	12	23	3	309	1138	22	2036	391	32	415	385	586	1	0	728	0	1	39	63	165	1	257	1469	549	2	82	212	19	191	75	271	174	181	5	43	196	164
d__Bacteria	k__norank_d__Bacteria	p__Firmicutes	c__Clostridia	o__Clostridiales	f__Family_XIII	g__Family_XIII_AD3011_group	s__unclassified_g__Family_XIII_AD3011_group	OTU3219	0	0	0	0	0	0	0	0	0	0	0	0	0	9	3	0	0	0	0	0	0	0	0	0	0	0	0	0	0	0	0	0	7	0	0	0	0	0	0	0	0
d__Bacteria	k__norank_d__Bacteria	p__Proteobacteria	c__Alphaproteobacteria	o__Rhizobiales	f__Beijerinckiaceae	g__Microvirga	s__unclassified_g__Microvirga	OTU1200	0	0	0	0	0	0	0	1	0	0	0	0	1	0	0	0	0	0	2	0	0	0	0	1	0	0	0	2	0	0	0	0	0	0	0	0	0	0	0	0	0
d__Bacteria	k__norank_d__Bacteria	p__Fusobacteria	c__Fusobacteriia	o__Fusobacteriales	f__Leptotrichiaceae	g__Leptotrichia	s__uncultured_bacterium_g__Leptotrichia	OTU4991	0	0	0	0	0	0	0	5	2	4	0	6	2	23	4	0	0	1	0	0	0	1	0	17	0	0	0	0	2	0	5	0	4	0	3	0	1	0	0	0	0
d__Bacteria	k__norank_d__Bacteria	p__Bacteroidetes	c__Bacteroidia	o__Bacteroidales	f__Prevotellaceae	g__Prevotella_9	s__unclassified_g__Prevotella_9	OTU1474	2	319	1	383	32	104	48	2667	196	24	71	38	106	44	11	167	2	7	1840	33	10	266	22	2042	1	5124	108	3	5	69	54	1006	6	810	156	741	5	16	24	29	65
d__Bacteria	k__norank_d__Bacteria	p__Firmicutes	c__Clostridia	o__Clostridiales	f__Lachnospiraceae	g__Stomatobaculum	s__uncultured_bacterium_g__Stomatobaculum	OTU2497	0	0	0	0	0	1	0	3	0	0	1	0	1	1	0	6	0	0	0	0	0	0	0	1	0	0	1	0	0	0	0	0	0	0	0	0	0	1	0	0	0
d__Bacteria	k__norank_d__Bacteria	p__Firmicutes	c__Clostridia	o__Clostridiales	f__Clostridiales_vadinBB60_group	g__norank_f__Clostridiales_vadinBB60_group	s__unclassified_g__norank_f__Clostridiales_vadinBB60_group	OTU455	0	0	0	1	0	0	0	3	0	0	0	0	1	0	0	0	0	0	1	0	1	0	0	16	0	0	0	0	0	1	0	0	0	0	0	0	0	1	0	0	0
d__Bacteria	k__norank_d__Bacteria	p__Proteobacteria	c__Gammaproteobacteria	o__Betaproteobacteriales	f__Burkholderiaceae	g__Parasutterella	s__unclassified_g__Parasutterella	OTU4656	0	0	8	10	0	0	0	36	39	16	219	195	94	15	964	24	0	0	94	0	0	9	0	63	0	2	16	171	3	14	112	2	29	52	81	8	2	0	0	0	64
d__Bacteria	k__norank_d__Bacteria	p__Bacteroidetes	c__Bacteroidia	o__Bacteroidales	f__Rikenellaceae	g__Rikenellaceae_RC9_gut_group	s__Bacteroidales_bacterium_RM71	OTU3132	0	0	0	0	0	0	0	3	0	0	0	0	40	0	1	13	0	0	0	0	0	0	0	4	0	0	0	0	0	0	0	0	0	0	0	0	0	0	0	0	0
d__Bacteria	k__norank_d__Bacteria	p__Bacteroidetes	c__Bacteroidia	o__Bacteroidales	f__Prevotellaceae	g__Prevotella_2	s__uncultured_bacterium_g__Prevotella_2	OTU2196	0	0	0	5	0	1	0	247	0	0	0	0	0	0	0	0	0	0	11	0	0	1	0	14	0	206	0	0	0	0	0	0	1	17	1	0	0	0	1	0	652
d__Bacteria	k__norank_d__Bacteria	p__Bacteroidetes	c__Bacteroidia	o__Bacteroidales	f__Rikenellaceae	g__Alistipes	s__unclassified_g__Alistipes	OTU3227	0	0	0	0	0	0	1	0	1	1	0	0	0	2	1	0	0	0	0	0	0	0	0	8	0	0	1	0	0	0	0	0	1	6	0	0	0	0	0	0	0
d__Bacteria	k__norank_d__Bacteria	p__Proteobacteria	c__Gammaproteobacteria	o__Pseudomonadales	f__Moraxellaceae	g__Enhydrobacter	s__Moraxella_osloensis_g__Enhydrobacter	OTU361	0	0	0	0	0	0	0	68	0	0	0	1	0	1	1	7	0	0	0	0	0	0	0	25	0	0	1	0	0	0	0	0	0	8	0	0	0	0	0	0	0
d__Bacteria	k__norank_d__Bacteria	p__Bacteroidetes	c__Bacteroidia	o__Bacteroidales	f__Rikenellaceae	g__Alistipes	s__unclassified_g__Alistipes	OTU4998	0	0	0	0	0	0	0	0	1	4	0	0	0	0	0	1	0	0	6	0	0	0	0	2	0	2	0	0	0	0	0	0	0	2	0	0	0	0	0	1	0
d__Bacteria	k__norank_d__Bacteria	p__Firmicutes	c__Negativicutes	o__Selenomonadales	f__Veillonellaceae	g__Dialister	s__uncultured_bacterium_g__Dialister	OTU1083	0	0	0	13	0	0	1	45	5	1	3	2	0	0	0	0	0	0	42	0	1	4	0	59	0	2	6	1	0	1	0	0	0	30	2	5	0	0	1	0	0
d__Bacteria	k__norank_d__Bacteria	p__Firmicutes	c__Clostridia	o__Clostridiales	f__Ruminococcaceae	g__Faecalibacterium	s__unclassified_g__Faecalibacterium	OTU1082	0	0	0	2	0	0	0	0	0	0	0	0	0	0	0	0	0	1	0	0	0	0	0	0	0	0	0	0	0	0	0	0	0	0	1	0	5	0	0	0	5
d__Bacteria	k__norank_d__Bacteria	p__Bacteroidetes	c__Bacteroidia	o__Bacteroidales	f__Porphyromonadaceae	g__Porphyromonas	s__Porphyromonas_endodontalis	OTU2011	0	0	0	0	0	0	0	0	1	3	1	0	0	3	0	0	0	0	0	0	0	0	0	0	0	0	0	0	3	0	0	0	0	0	0	0	0	0	0	0	0
d__Bacteria	k__norank_d__Bacteria	p__Bacteroidetes	c__Bacteroidia	o__Chitinophagales	f__Chitinophagaceae	g__Flavisolibacter	s__unclassified_g__Flavisolibacter	OTU4880	0	0	0	0	0	12	0	81	0	0	0	21	7	0	1	0	0	24	23	2	0	0	0	42	0	71	0	7	2	3	8	4	1	0	10	0	0	4	1	0	0
d__Bacteria	k__norank_d__Bacteria	p__Bacteroidetes	c__Bacteroidia	o__Bacteroidales	f__Bacteroidaceae	g__Bacteroides	s__Bacteroides_thetaiotaomicron	OTU1041	2	7	2	34	1	6	0	69	16	179	133	256	44	18	169	5	3	0	59	0	0	5	2	86	2	12	28	29	20	27	90	11	5	310	53	5	1	1	0	0	13
d__Bacteria	k__norank_d__Bacteria	p__unclassified_k__norank_d__Bacteria	c__unclassified_k__norank_d__Bacteria	o__unclassified_k__norank_d__Bacteria	f__unclassified_k__norank_d__Bacteria	g__unclassified_k__norank_d__Bacteria	s__unclassified_k__norank_d__Bacteria	OTU3016	0	0	0	0	0	0	0	3	0	0	2	0	0	0	1	0	0	0	0	0	0	1	0	4	0	2	3	0	0	0	0	0	0	1	0	0	0	0	0	0	0
d__Bacteria	k__norank_d__Bacteria	p__Chloroflexi	c__Chloroflexia	o__Thermomicrobiales	f__JG30-KF-CM45	g__norank_f__JG30-KF-CM45	s__uncultured_bacterium_g__norank_f__JG30-KF-CM45	OTU3303	0	0	0	0	0	2	0	0	1	0	0	5	0	0	0	0	0	2	0	1	0	0	0	0	0	0	0	0	0	0	1	0	0	0	0	0	0	1	0	1	0
d__Bacteria	k__norank_d__Bacteria	p__Firmicutes	c__Clostridia	o__Clostridiales	f__Ruminococcaceae	g__Ruminococcus_2	s__uncultured_bacterium_g__Ruminococcus_2	OTU4584	1	2	6	20	1	1	3	25	2	4	1	16	1	0	63	42	2	0	74	0	0	6	3	103	0	2	1	0	1	1	43	29	0	115	173	5	2	1	0	31	17
d__Bacteria	k__norank_d__Bacteria	p__Proteobacteria	c__Gammaproteobacteria	o__Xanthomonadales	f__Rhodanobacteraceae	g__Dyella	s__unclassified_g__Dyella	OTU4972	0	1	0	0	0	1	0	2	0	0	0	0	4	0	0	13	0	0	0	0	0	0	0	0	0	1	1	0	0	0	0	0	0	11	0	0	0	0	0	0	0
d__Bacteria	k__norank_d__Bacteria	p__Bacteroidetes	c__Bacteroidia	o__Bacteroidales	f__Bacteroidaceae	g__Bacteroides	s__Bacteroides_caccae	OTU1164	2	0	9	22	2	4	1	26	51	139	0	3	11	6	50	17	2	1	221	2	1	11	3	109	3	24	40	31	11	2	3	9	3	86	19	4	0	0	1	2	57
d__Bacteria	k__norank_d__Bacteria	p__Proteobacteria	c__unclassified_p__Proteobacteria	o__unclassified_p__Proteobacteria	f__unclassified_p__Proteobacteria	g__unclassified_p__Proteobacteria	s__unclassified_p__Proteobacteria	OTU1504	0	0	0	0	0	0	0	170	0	1	21	19	0	0	0	0	0	0	0	0	0	1	0	2	0	68	36	0	2	7	0	0	0	4	0	0	0	0	1	0	0
d__Bacteria	k__norank_d__Bacteria	p__Firmicutes	c__Clostridia	o__Clostridiales	f__Ruminococcaceae	g__Ruminococcaceae_UCG-005	s__uncultured_organism_g__Ruminococcaceae_UCG-005	OTU211	0	5	1	3	0	2	0	26	0	4	0	1	3	13	22	6	0	0	25	0	0	5	0	30	0	9	0	0	2	1	0	19	25	15	7	0	0	1	0	0	1
d__Bacteria	k__norank_d__Bacteria	p__Bacteroidetes	c__Bacteroidia	o__Bacteroidales	f__Prevotellaceae	g__Alloprevotella	s__gut_metagenome_g__Alloprevotella	OTU1476	0	1	0	0	0	3	1	36	5	0	4	2	46	0	0	0	0	0	31	1	0	2	0	41	0	3	1	0	0	8	1	0	0	5	2	0	0	2	0	0	0
d__Bacteria	k__norank_d__Bacteria	p__Proteobacteria	c__Gammaproteobacteria	o__Xanthomonadales	f__Xanthomonadaceae	g__Pseudoxanthomonas	s__Pseudoxanthomonas_mexicana	OTU4903	0	0	0	0	0	0	0	0	0	0	0	0	0	0	0	0	0	0	0	0	0	0	0	0	0	1	0	1	0	0	0	0	0	0	0	0	0	0	0	0	0
d__Bacteria	k__norank_d__Bacteria	p__Firmicutes	c__Clostridia	o__Clostridiales	f__Lachnospiraceae	g__Agathobacter	s__metagenome_g__Agathobacter	OTU4928	8	16	75	145	1	88	10	944	114	635	158	174	44	40	412	101	5	0	575	6	2	175	20	430	0	723	144	617	53	43	115	171	19	432	738	225	76	10	5	563	59
d__Bacteria	k__norank_d__Bacteria	p__Chloroflexi	c__Chloroflexia	o__Thermomicrobiales	f__JG30-KF-CM45	g__norank_f__JG30-KF-CM45	s__uncultured_Chloroflexi_bacterium_g__norank_f__JG30-KF-CM45	OTU4836	0	0	0	0	0	0	0	0	0	0	0	0	3	0	0	0	0	0	0	0	0	0	0	0	0	0	1	0	0	0	0	0	0	7	0	2	0	0	0	0	0
d__Bacteria	k__norank_d__Bacteria	p__Firmicutes	c__Clostridia	o__Clostridiales	f__Family_XIII	g__Family_XIII_AD3011_group	s__uncultured_organism_g__Family_XIII_AD3011_group	OTU2286	0	0	0	0	0	0	0	0	0	1	0	0	0	0	2	0	0	0	0	0	0	0	0	14	0	0	0	0	0	0	0	14	0	5	0	0	0	0	0	0	0
d__Bacteria	k__norank_d__Bacteria	p__Firmicutes	c__Clostridia	o__Clostridiales	f__Lachnospiraceae	g__Tyzzerella_3	s__unclassified_g__Tyzzerella_3	OTU2152	0	0	0	3	0	2	0	9	0	0	0	17	0	0	0	0	0	0	0	0	0	9	1	15	0	0	0	0	0	1	47	0	0	5	0	4	0	0	0	0	0
d__Bacteria	k__norank_d__Bacteria	p__Patescibacteria	c__Saccharimonadia	o__Saccharimonadales	f__norank_o__Saccharimonadales	g__norank_o__Saccharimonadales	s__unclassified_g__norank_o__Saccharimonadales	OTU1189	0	1	0	0	0	0	0	0	0	0	0	1	0	0	0	0	0	1	0	0	0	0	0	0	0	0	0	1	1	0	0	0	0	0	0	0	0	0	0	0	0
d__Bacteria	k__norank_d__Bacteria	p__unclassified_k__norank_d__Bacteria	c__unclassified_k__norank_d__Bacteria	o__unclassified_k__norank_d__Bacteria	f__unclassified_k__norank_d__Bacteria	g__unclassified_k__norank_d__Bacteria	s__unclassified_k__norank_d__Bacteria	OTU826	0	0	0	0	0	0	0	0	0	0	0	0	0	0	0	0	0	0	0	0	0	0	0	3	0	5	0	0	0	0	0	0	0	5	0	0	0	0	0	0	0
d__Bacteria	k__norank_d__Bacteria	p__Bacteroidetes	c__Bacteroidia	o__Bacteroidales	f__Muribaculaceae	g__norank_f__Muribaculaceae	s__uncultured_organism_g__norank_f__Muribaculaceae	OTU601	0	0	0	0	0	0	0	0	0	0	0	0	14	0	0	0	0	0	4	0	0	0	0	5	0	0	0	0	0	1	0	0	0	0	1	0	0	0	0	0	0
d__Bacteria	k__norank_d__Bacteria	p__Proteobacteria	c__Alphaproteobacteria	o__Rhodobacterales	f__Rhodobacteraceae	g__Paracoccus	s__uncultured_bacterium_g__Paracoccus	OTU2212	0	0	0	0	0	0	0	1	0	0	7	2	10	0	0	144	0	0	4	0	0	1	1	12	0	1	2	0	0	1	0	0	0	0	0	1	0	0	0	0	0
d__Bacteria	k__norank_d__Bacteria	p__Proteobacteria	c__Alphaproteobacteria	o__Rhizobiales	f__Rhizobiaceae	g__unclassified_f__Rhizobiaceae	s__unclassified_f__Rhizobiaceae	OTU2510	0	0	0	0	0	0	1	39	0	1	0	6	5	0	3	4	0	4	2	0	0	0	0	0	0	8	1	0	1	0	0	0	0	0	0	0	0	2	1	0	0
d__Bacteria	k__norank_d__Bacteria	p__Bacteroidetes	c__Bacteroidia	o__Bacteroidales	f__Muribaculaceae	g__norank_f__Muribaculaceae	s__unclassified_g__norank_f__Muribaculaceae	OTU3165	0	0	0	0	0	1	0	9	0	0	0	0	7	0	0	12	0	0	3	0	0	0	0	6	0	0	0	0	0	0	0	0	0	7	1	1	0	0	0	0	0
d__Bacteria	k__norank_d__Bacteria	p__Bacteroidetes	c__Bacteroidia	o__Bacteroidales	f__Muribaculaceae	g__norank_f__Muribaculaceae	s__uncultured_bacterium_g__norank_f__Muribaculaceae	OTU4789	0	0	0	0	0	1	0	1	0	0	0	0	37	0	0	7	0	0	3	0	0	0	0	1	0	0	0	0	0	2	0	0	0	4	0	0	0	0	0	0	0
d__Bacteria	k__norank_d__Bacteria	p__Firmicutes	c__Clostridia	o__Clostridiales	f__Christensenellaceae	g__Catabacter	s__Catabacter_hongkongensis	OTU3226	0	0	0	0	0	0	0	0	0	1	0	3	0	2	0	0	0	0	0	0	0	0	0	14	0	0	0	0	1	0	0	1	5	22	0	0	0	0	0	0	0
d__Bacteria	k__norank_d__Bacteria	p__Bacteroidetes	c__Bacteroidia	o__Bacteroidales	f__Prevotellaceae	g__Prevotella	s__Prevotella_pallens	OTU2566	0	0	1	0	0	1	0	0	3	0	1	1	23	0	0	0	0	0	25	1	0	9	0	4	0	0	0	0	0	1	2	1	0	0	2	0	0	0	3	0	0
d__Bacteria	k__norank_d__Bacteria	p__Proteobacteria	c__Gammaproteobacteria	o__Betaproteobacteriales	f__Burkholderiaceae	g__Massilia	s__unclassified_g__Massilia	OTU4250	0	0	0	0	0	0	0	16	0	0	0	0	22	0	0	14	0	0	11	0	0	0	0	30	0	0	0	0	0	3	0	0	0	1	0	1	0	0	0	0	0
d__Bacteria	k__norank_d__Bacteria	p__Proteobacteria	c__Gammaproteobacteria	o__Betaproteobacteriales	f__Burkholderiaceae	g__Burkholderia-Caballeronia-Paraburkholderia	s__unclassified_g__Burkholderia-Caballeronia-Paraburkholderia	OTU1967	0	0	0	1	0	2	0	7	0	0	1	0	3	0	1	49	0	0	13	0	0	0	0	12	0	3	1	0	0	0	0	1	0	1	0	0	0	0	0	0	0
d__Bacteria	k__norank_d__Bacteria	p__Actinobacteria	c__Actinobacteria	o__Gaiellales	f__Gaiellaceae	g__Gaiella	s__uncultured_bacterium_g__Gaiella	OTU3880	0	0	0	1	0	0	0	2	0	0	0	2	6	0	1	0	0	0	2	0	0	0	0	0	0	4	0	1	0	0	0	0	0	0	0	0	0	0	0	0	0
d__Bacteria	k__norank_d__Bacteria	p__Proteobacteria	c__Gammaproteobacteria	o__Alteromonadales	f__Psychromonadaceae	g__Psychromonas	s__Psychromonas_arctica	OTU10	0	6	1	1	1	1	0	143	9	0	0	52	33	6	0	141	0	1	50	0	0	1	1	152	0	43	5	1	1	2	0	4	22	1	0	0	0	1	1	1	1
d__Bacteria	k__norank_d__Bacteria	p__Firmicutes	c__Bacilli	o__Lactobacillales	f__Lactobacillaceae	g__Lactobacillus	s__Lactobacillus_fermentum	OTU2078	0	0	0	0	0	0	0	0	0	0	0	13	38	0	0	0	0	0	7	0	0	0	0	0	0	0	0	0	0	0	42	0	0	0	0	0	0	0	0	0	0
d__Bacteria	k__norank_d__Bacteria	p__Actinobacteria	c__Actinobacteria	o__Propionibacteriales	f__Nocardioidaceae	g__Nocardioides	s__Nocardioides_exalbidus	OTU2981	0	0	0	0	0	0	0	0	0	0	0	0	0	1	2	0	0	0	0	0	0	0	0	0	0	0	0	0	0	0	0	0	0	0	0	0	0	0	0	0	0
d__Bacteria	k__norank_d__Bacteria	p__Firmicutes	c__Bacilli	o__Lactobacillales	f__Lactobacillaceae	g__Lactobacillus	s__Lactobacillus_brevis	OTU1197	0	1	0	0	0	0	0	0	0	0	0	0	0	0	0	0	0	0	0	0	0	0	0	130	0	0	0	0	0	1	0	0	0	0	0	0	0	0	1	0	0
d__Bacteria	k__norank_d__Bacteria	p__Chloroflexi	c__Chloroflexia	o__Thermomicrobiales	f__JG30-KF-CM45	g__norank_f__JG30-KF-CM45	s__uncultured_bacterium_g__norank_f__JG30-KF-CM45	OTU118	0	0	0	0	0	0	0	16	0	0	0	0	3	0	0	0	0	1	27	0	0	0	0	2	0	0	0	0	0	0	0	0	0	0	0	0	0	0	0	1	0
d__Bacteria	k__norank_d__Bacteria	p__Chloroflexi	c__KD4-96	o__norank_c__KD4-96	f__norank_c__KD4-96	g__norank_c__KD4-96	s__uncultured_bacterium_g__norank_c__KD4-96	OTU2829	0	0	0	0	0	0	0	18	0	0	0	2	0	0	0	0	0	0	0	0	0	0	0	0	0	4	0	2	0	0	0	0	0	2	0	0	0	0	0	0	0
d__Bacteria	k__norank_d__Bacteria	p__Proteobacteria	c__Gammaproteobacteria	o__Betaproteobacteriales	f__Neisseriaceae	g__Neisseria	s__unclassified_g__Neisseria	OTU5019	0	2	0	0	0	1	0	0	0	9	6	120	4	3	1	13	0	0	8	0	0	1	0	30	0	0	0	0	3	2	20	0	8	0	0	7	5	16	2	0	1
d__Bacteria	k__norank_d__Bacteria	p__Proteobacteria	c__Gammaproteobacteria	o__Pseudomonadales	f__Pseudomonadaceae	g__Pseudomonas	s__Pseudomonas_fragi	OTU1933	0	0	0	15	0	2	0	27	2	0	0	32	53	2	0	6	0	0	40	0	0	2	5	39	0	1	16	0	1	1	0	0	0	46	1	1	0	0	0	1	0
d__Bacteria	k__norank_d__Bacteria	p__Acidobacteria	c__Subgroup_6	o__norank_c__Subgroup_6	f__norank_c__Subgroup_6	g__norank_c__Subgroup_6	s__unclassified_g__norank_c__Subgroup_6	OTU4021	0	0	0	0	0	0	0	0	0	0	0	0	1	0	0	0	0	0	4	0	0	0	0	7	0	0	0	0	0	0	0	0	0	0	0	0	0	0	0	0	0
d__Bacteria	k__norank_d__Bacteria	p__Epsilonbacteraeota	c__Campylobacteria	o__Campylobacterales	f__Campylobacteraceae	g__Campylobacter	s__Campylobacter_concisus_g__Campylobacter	OTU5011	0	1	1	2	0	0	0	0	3	0	10	3	1	0	2	0	0	0	0	0	0	0	0	0	0	0	0	0	0	0	2	0	0	0	0	1	1	2	0	0	0
d__Bacteria	k__norank_d__Bacteria	p__Firmicutes	c__Bacilli	o__Lactobacillales	f__Lactobacillaceae	g__Pediococcus	s__Pediococcus_acidilactici	OTU163	0	0	0	2	0	1	0	0	1	0	0	0	15	0	0	0	0	0	5	0	0	1	0	217	0	0	0	0	0	27	0	0	4	0	0	0	0	0	7	0	0
d__Bacteria	k__norank_d__Bacteria	p__Firmicutes	c__Clostridia	o__Clostridiales	f__Lachnospiraceae	g__Sellimonas	s__uncultured_bacterium_g__Sellimonas	OTU1179	0	0	1	1	0	0	0	0	1	0	0	0	0	0	0	1	0	0	5	0	0	2	1	8	0	0	0	0	0	1	1	0	0	7	0	9	0	0	0	0	0
d__Bacteria	k__norank_d__Bacteria	p__Proteobacteria	c__Alphaproteobacteria	o__Caulobacterales	f__Caulobacteraceae	g__norank_f__Caulobacteraceae	s__uncultured_bacterium_g__norank_f__Caulobacteraceae	OTU2458	0	0	0	0	0	0	0	3	0	0	1	0	102	0	0	19	0	0	12	0	0	0	0	0	0	0	0	0	1	0	0	0	0	0	0	0	0	0	0	0	0
d__Bacteria	k__norank_d__Bacteria	p__Firmicutes	c__Clostridia	o__Clostridiales	f__Lachnospiraceae	g__Lachnospiraceae_NK4A136_group	s__uncultured_Clostridium_sp._g__Lachnospiraceae_NK4A136_group	OTU948	0	0	0	0	0	0	0	0	0	0	0	0	0	0	0	0	0	0	5	0	0	3	0	0	0	0	0	0	0	0	0	0	0	2	0	0	0	0	0	0	0
d__Bacteria	k__norank_d__Bacteria	p__Firmicutes	c__Clostridia	o__Clostridiales	f__Lachnospiraceae	g__Anaerostipes	s__Anaerostipes_hadrus_g__Anaerostipes	OTU1878	4	1	145	22	5	24	1	165	52	300	202	558	24	43	246	210	6	0	739	0	1	87	10	86	0	170	447	0	60	78	235	22	43	201	271	292	312	3	62	474	89
d__Bacteria	k__norank_d__Bacteria	p__Firmicutes	c__Clostridia	o__Clostridiales	f__Ruminococcaceae	g__Ruminococcaceae_UCG-003	s__metagenome_g__Ruminococcaceae_UCG-003	OTU216	0	0	0	1	0	4	0	0	0	0	1	0	0	0	3	0	0	0	2	0	0	1	0	0	0	0	0	0	0	0	0	3	0	0	0	0	0	1	0	14	1
d__Bacteria	k__norank_d__Bacteria	p__Proteobacteria	c__Alphaproteobacteria	o__Rhodobacterales	f__Rhodobacteraceae	g__Donghicola	s__unclassified_g__Donghicola	OTU3035	0	0	0	0	0	0	0	0	0	0	0	0	4	2	1	2	0	0	1	0	0	0	0	8	0	0	0	0	0	0	0	0	0	6	0	0	0	0	0	0	0
d__Bacteria	k__norank_d__Bacteria	p__Firmicutes	c__Clostridia	o__Clostridiales	f__Ruminococcaceae	g__Ruminiclostridium_9	s__unclassified_g__Ruminiclostridium_9	OTU4794	0	1	0	0	0	0	1	0	0	1	0	0	1	1	10	0	0	0	10	0	0	0	0	14	0	0	0	0	0	2	0	1	0	3	1	4	0	0	0	1	0
d__Bacteria	k__norank_d__Bacteria	p__Firmicutes	c__Bacilli	o__Bacillales	f__Bacillaceae	g__norank_f__Bacillaceae	s__uncultured_bacterium_g__norank_f__Bacillaceae	OTU3086	0	0	0	0	0	0	0	0	0	0	0	0	0	0	0	12	0	0	11	0	0	0	0	0	0	0	0	0	0	0	0	0	0	0	0	0	0	0	0	0	0
d__Bacteria	k__norank_d__Bacteria	p__Firmicutes	c__Bacilli	o__Bacillales	f__Planococcaceae	g__Paenisporosarcina	s__uncultured_bacterium_g__Paenisporosarcina	OTU2761	0	0	0	0	0	0	0	0	0	0	0	4	15	5	0	0	0	0	0	0	0	0	0	0	0	0	0	0	0	0	0	0	0	0	0	0	0	0	0	0	0
d__Bacteria	k__norank_d__Bacteria	p__Actinobacteria	c__Actinobacteria	o__Actinomycetales	f__Actinomycetaceae	g__Actinomyces	s__unclassified_g__Actinomyces	OTU4810	0	0	0	1	0	0	0	0	1	0	7	2	0	0	0	3	0	0	0	0	0	1	0	1	0	1	0	0	0	3	0	0	0	0	0	0	2	0	0	0	0
d__Bacteria	k__norank_d__Bacteria	p__Firmicutes	c__Clostridia	o__Clostridiales	f__Ruminococcaceae	g__Negativibacillus	s__unclassified_g__Negativibacillus	OTU1348	1	0	0	0	0	0	0	0	0	0	0	0	0	0	0	0	0	1	0	0	0	0	0	0	0	0	0	0	0	0	0	1	0	0	0	0	0	0	0	0	21
d__Bacteria	k__norank_d__Bacteria	p__Actinobacteria	c__Actinobacteria	o__Micrococcales	f__Dermabacteraceae	g__Brachybacterium	s__Brachybacterium_paraconglomeratum	OTU2277	0	0	0	0	0	0	0	0	0	0	0	0	45	0	0	0	0	0	0	0	0	0	0	3	0	0	0	0	0	0	0	1	0	0	0	1	0	0	0	0	0
d__Bacteria	k__norank_d__Bacteria	p__Chloroflexi	c__TK10	o__norank_c__TK10	f__norank_c__TK10	g__norank_c__TK10	s__unclassified_g__norank_c__TK10	OTU2210	0	0	0	0	0	0	0	0	0	0	0	1	0	0	0	0	0	1	0	0	0	0	0	0	0	9	0	0	0	0	0	0	0	0	0	0	0	0	0	0	0
d__Bacteria	k__norank_d__Bacteria	p__Bacteroidetes	c__Bacteroidia	o__Bacteroidales	f__Muribaculaceae	g__norank_f__Muribaculaceae	s__uncultured_bacterium_g__norank_f__Muribaculaceae	OTU2515	0	0	0	19	0	1	7	27	1	2	0	1	866	3	2	11	2	0	52	0	0	2	0	60	0	1	4	1	0	38	2	0	0	53	3	7	1	0	1	0	0
d__Bacteria	k__norank_d__Bacteria	p__Firmicutes	c__Clostridia	o__Clostridiales	f__Ruminococcaceae	g__Ruminococcus_1	s__unclassified_g__Ruminococcus_1	OTU2279	0	1	0	3	0	1	0	9	0	0	0	0	0	3	0	0	0	0	6	0	0	1	2	6	0	7	1	0	0	0	0	0	3	5	6	0	1	0	1	6	0
d__Bacteria	k__norank_d__Bacteria	p__Bacteroidetes	c__Bacteroidia	o__Bacteroidales	f__Muribaculaceae	g__norank_f__Muribaculaceae	s__uncultured_bacterium_g__norank_f__Muribaculaceae	OTU2627	0	0	0	8	0	0	2	5	1	0	0	0	153	0	0	12	0	0	10	0	0	1	0	23	0	1	2	0	0	0	1	0	0	29	0	0	0	0	0	0	0
d__Bacteria	k__norank_d__Bacteria	p__Firmicutes	c__Bacilli	o__Lactobacillales	f__Enterococcaceae	g__Vagococcus	s__unclassified_g__Vagococcus	OTU54	0	903	0	0	0	0	0	0	0	0	0	0	0	0	0	0	0	922	2	0	0	0	0	0	0	0	0	0	0	0	0	0	0	0	0	0	0	0	0	9	0
d__Bacteria	k__norank_d__Bacteria	p__Firmicutes	c__Clostridia	o__Clostridiales	f__Lachnospiraceae	g__Lachnospiraceae_UCG-010	s__uncultured_organism_g__Lachnospiraceae_UCG-010	OTU4624	1	1	8	2	0	4	0	0	53	459	57	38	11	10	173	54	0	0	79	0	0	12	0	6	0	5	109	0	28	3	33	7	7	45	0	52	4	0	0	83	65
d__Bacteria	k__norank_d__Bacteria	p__Fusobacteria	c__Fusobacteriia	o__Fusobacteriales	f__Leptotrichiaceae	g__Leptotrichia	s__uncultured_bacterium_g__Leptotrichia	OTU1615	0	0	0	0	0	0	0	8	0	0	3	0	0	0	0	0	0	0	0	0	0	0	0	1	0	0	0	1	0	1	0	0	0	0	0	0	0	0	1	0	0
d__Bacteria	k__norank_d__Bacteria	p__Proteobacteria	c__unclassified_p__Proteobacteria	o__unclassified_p__Proteobacteria	f__unclassified_p__Proteobacteria	g__unclassified_p__Proteobacteria	s__unclassified_p__Proteobacteria	OTU258	0	0	0	0	0	0	0	0	0	0	0	0	0	0	0	0	0	0	0	0	0	0	0	17	0	1	0	0	0	1	0	0	0	5	0	0	0	0	0	0	0
d__Bacteria	k__norank_d__Bacteria	p__Proteobacteria	c__Alphaproteobacteria	o__Rhizobiales	f__Xanthobacteraceae	g__norank_f__Xanthobacteraceae	s__unclassified_g__norank_f__Xanthobacteraceae	OTU838	0	0	0	0	0	0	0	0	0	0	0	0	0	0	0	0	0	0	0	0	0	0	0	1	0	2	0	0	0	0	0	0	0	2	0	0	0	0	0	0	0
d__Bacteria	k__norank_d__Bacteria	p__Actinobacteria	c__Actinobacteria	o__Micromonosporales	f__Micromonosporaceae	g__Actinoplanes	s__Actinoplanes_digitatis	OTU2451	0	0	0	0	0	0	0	0	1	0	0	4	8	0	0	0	0	0	0	0	0	0	0	0	0	0	0	2	0	0	0	0	0	0	0	1	0	0	0	0	0
d__Bacteria	k__norank_d__Bacteria	p__Actinobacteria	c__Actinobacteria	o__Bifidobacteriales	f__Bifidobacteriaceae	g__Bifidobacterium	s__unclassified_g__Bifidobacterium	OTU1343	32	1	55	66	5	50	9	523	136	96	462	48	95	212	423	103	24	1	631	1	3	78	11	358	0	331	89	1	29	258	42	129	113	170	173	94	2	2	0	78	13
d__Bacteria	k__norank_d__Bacteria	p__Proteobacteria	c__Alphaproteobacteria	o__Rhizobiales	f__Amb-16S-1323	g__norank_f__Amb-16S-1323	s__uncultured_bacterium_g__norank_f__Amb-16S-1323	OTU4018	0	0	0	0	0	0	0	0	0	0	0	4	2	0	0	0	0	1	0	0	0	0	0	0	0	0	0	2	0	1	4	0	0	0	0	0	0	0	0	0	0
d__Bacteria	k__norank_d__Bacteria	p__Firmicutes	c__Clostridia	o__Clostridiales	f__Ruminococcaceae	g__Ruminococcaceae_UCG-002	s__uncultured_bacterium_g__Ruminococcaceae_UCG-002	OTU1383	0	12	0	10	0	18	0	23	2	30	1	1	60	17	229	67	0	1	25	1	0	12	0	47	0	17	6	1	8	0	0	77	15	458	5	6	2	0	0	3	31
d__Bacteria	k__norank_d__Bacteria	p__Proteobacteria	c__Gammaproteobacteria	o__Betaproteobacteriales	f__Burkholderiaceae	g__Sutterella	s__gut_metagenome_g__Sutterella	OTU1079	0	0	0	0	0	0	0	26	24	0	0	0	1	1	78	0	0	0	5	0	0	2	0	10	0	0	6	0	0	1	0	0	0	25	0	1	0	0	0	8	0
d__Bacteria	k__norank_d__Bacteria	p__Fusobacteria	c__Fusobacteriia	o__Fusobacteriales	f__Leptotrichiaceae	g__Leptotrichia	s__Leptotrichia_buccalis_C-1013-b	OTU259	0	0	0	0	0	0	0	49	0	0	5	0	0	0	0	0	0	0	10	0	0	0	0	6	0	4	2	0	0	1	0	0	0	0	0	1	2	0	0	0	0
d__Bacteria	k__norank_d__Bacteria	p__unclassified_k__norank_d__Bacteria	c__unclassified_k__norank_d__Bacteria	o__unclassified_k__norank_d__Bacteria	f__unclassified_k__norank_d__Bacteria	g__unclassified_k__norank_d__Bacteria	s__unclassified_k__norank_d__Bacteria	OTU1882	0	0	0	0	0	1	0	2	0	0	6	1	0	0	0	0	0	0	0	0	0	1	0	24	0	7	3	0	0	1	0	0	0	4	0	1	0	0	0	0	0
d__Bacteria	k__norank_d__Bacteria	p__Firmicutes	c__Negativicutes	o__Selenomonadales	f__Veillonellaceae	g__Dialister	s__unclassified_g__Dialister	OTU2118	1	0	0	28	1	6	6	136	11	8	1	2	2	50	142	0	3	0	147	1	2	22	3	334	0	138	20	0	0	1	1	0	22	266	9	12	3	0	3	32	0
d__Bacteria	k__norank_d__Bacteria	p__Firmicutes	c__Clostridia	o__Clostridiales	f__Family_XIII	g__Eubacterium]_nodatum_group	s__Eubacterium]_minutum	OTU3211	0	0	0	0	0	0	0	0	0	0	0	0	0	2	0	0	0	0	0	0	0	0	0	0	0	0	0	0	0	0	0	0	9	0	0	0	0	0	0	0	0
d__Bacteria	k__norank_d__Bacteria	p__Firmicutes	c__Clostridia	o__Clostridiales	f__Lachnospiraceae	g__Eubacterium]_xylanophilum_group	s__uncultured_bacterium_g__Eubacterium]_xylanophilum_group	OTU115	0	0	0	0	0	2	0	3	0	0	0	0	0	0	11	2	0	0	0	0	0	7	0	9	0	1	0	0	0	0	0	0	0	0	0	1	0	0	0	0	0
d__Bacteria	k__norank_d__Bacteria	p__Bacteroidetes	c__Bacteroidia	o__Chitinophagales	f__Chitinophagaceae	g__norank_f__Chitinophagaceae	s__uncultured_Sphingobacteriales_bacterium_g__norank_f__Chitinophagaceae	OTU2213	0	0	0	0	0	0	0	0	0	0	0	0	0	1	0	0	0	1	0	0	0	0	0	0	0	0	0	0	0	0	0	1	0	0	0	0	0	0	0	0	0
d__Bacteria	k__norank_d__Bacteria	p__Bacteroidetes	c__Bacteroidia	o__Bacteroidales	f__Muribaculaceae	g__norank_f__Muribaculaceae	s__uncultured_bacterium_g__norank_f__Muribaculaceae	OTU1488	0	0	0	0	0	0	0	11	0	1	1	0	1	0	0	0	0	0	0	0	0	1	0	7	0	0	0	0	0	0	1	0	0	2	0	1	0	0	0	0	0
d__Bacteria	k__norank_d__Bacteria	p__unclassified_k__norank_d__Bacteria	c__unclassified_k__norank_d__Bacteria	o__unclassified_k__norank_d__Bacteria	f__unclassified_k__norank_d__Bacteria	g__unclassified_k__norank_d__Bacteria	s__unclassified_k__norank_d__Bacteria	OTU1883	0	0	0	0	0	0	0	21	0	1	2	0	2	0	0	0	0	0	1	0	0	0	0	22	0	6	7	0	0	0	2	0	0	18	0	0	0	0	0	0	0
d__Bacteria	k__norank_d__Bacteria	p__unclassified_k__norank_d__Bacteria	c__unclassified_k__norank_d__Bacteria	o__unclassified_k__norank_d__Bacteria	f__unclassified_k__norank_d__Bacteria	g__unclassified_k__norank_d__Bacteria	s__unclassified_k__norank_d__Bacteria	OTU1299	0	0	0	0	0	0	0	14	0	0	0	0	0	0	0	0	0	0	0	0	0	0	0	46	0	1	0	0	0	0	1	0	0	3	0	0	0	0	0	0	0
d__Bacteria	k__norank_d__Bacteria	p__unclassified_k__norank_d__Bacteria	c__unclassified_k__norank_d__Bacteria	o__unclassified_k__norank_d__Bacteria	f__unclassified_k__norank_d__Bacteria	g__unclassified_k__norank_d__Bacteria	s__unclassified_k__norank_d__Bacteria	OTU1058	0	0	0	0	0	0	0	11	0	0	0	0	0	0	0	0	0	0	0	0	0	0	0	5	0	4	2	0	0	0	0	0	0	9	0	1	0	0	0	0	0
d__Bacteria	k__norank_d__Bacteria	p__unclassified_k__norank_d__Bacteria	c__unclassified_k__norank_d__Bacteria	o__unclassified_k__norank_d__Bacteria	f__unclassified_k__norank_d__Bacteria	g__unclassified_k__norank_d__Bacteria	s__unclassified_k__norank_d__Bacteria	OTU3079	0	0	0	0	0	0	0	3	0	0	2	2	0	0	0	20	0	0	0	0	0	0	0	0	0	9	2	0	0	0	1	0	0	0	0	0	0	0	0	0	0
d__Bacteria	k__norank_d__Bacteria	p__Actinobacteria	c__Actinobacteria	o__Corynebacteriales	f__Nocardiaceae	g__Rhodococcus	s__Rhodococcus_erythropolis	OTU2605	1	0	0	1	0	3	2	53	3	1	6	13	5192	1	12	78	0	4	50	0	0	2	0	30	0	5	4	0	0	7	1	1	2	77	3	2	0	0	1	0	0
d__Bacteria	k__norank_d__Bacteria	p__Firmicutes	c__Bacilli	o__Bacillales	f__Bacillaceae	g__Bacillus	s__Bacillus_velezensis_g__Bacillus	OTU2659	0	0	0	0	0	0	0	0	0	0	0	2	54	0	0	31	0	0	1	0	0	0	0	8	0	0	0	0	0	0	0	0	0	1	0	0	0	0	0	0	0
d__Bacteria	k__norank_d__Bacteria	p__Proteobacteria	c__Alphaproteobacteria	o__Sphingomonadales	f__Sphingomonadaceae	g__Sphingomonas	s__unclassified_g__Sphingomonas	OTU89	1	0	0	0	0	1	0	0	0	0	1	0	223	0	0	0	0	0	4	0	0	0	0	22	0	2	1	0	0	0	2	0	0	8	0	0	0	0	1	0	0
d__Bacteria	k__norank_d__Bacteria	p__Bacteroidetes	c__Bacteroidia	o__Bacteroidales	f__Muribaculaceae	g__norank_f__Muribaculaceae	s__uncultured_bacterium_g__norank_f__Muribaculaceae	OTU2107	0	0	0	0	0	2	0	5	0	0	0	0	89	0	0	12	0	1	12	0	0	3	0	1	0	0	0	0	0	0	0	1	0	5	0	2	0	0	0	0	0
d__Bacteria	k__norank_d__Bacteria	p__Bacteroidetes	c__Bacteroidia	o__Bacteroidales	f__Rikenellaceae	g__Alistipes	s__uncultured_bacterium_g__Alistipes	OTU4865	0	0	0	2	0	0	0	1	0	0	0	0	2	0	1	0	0	0	2	0	0	0	0	3	0	0	0	0	0	0	0	0	0	4	0	0	0	0	0	0	0
d__Bacteria	k__norank_d__Bacteria	p__Bacteroidetes	c__Bacteroidia	o__Bacteroidales	f__Muribaculaceae	g__norank_f__Muribaculaceae	s__uncultured_bacterium_g__norank_f__Muribaculaceae	OTU2049	0	0	0	1	0	1	1	0	0	0	0	0	18	0	0	0	0	0	27	0	0	1	1	3	0	0	0	0	0	25	1	0	0	6	4	1	0	0	0	0	0
d__Bacteria	k__norank_d__Bacteria	p__Bacteroidetes	c__Bacteroidia	o__Bacteroidales	f__Prevotellaceae	g__Prevotella	s__unclassified_g__Prevotella	OTU2100	0	0	0	0	0	0	0	0	0	1	0	1	1	0	0	0	0	0	0	0	0	2	0	0	0	0	0	0	0	0	6	0	2	0	0	2	0	0	1	0	0
d__Bacteria	k__norank_d__Bacteria	p__Firmicutes	c__Bacilli	o__Lactobacillales	f__Lactobacillaceae	g__Lactobacillus	s__unclassified_g__Lactobacillus	OTU1351	0	1	0	1	1	3	3	26	3	1	1	0	350	3	0	23	0	0	20	0	0	4	0	48	0	1	7	0	0	0	0	0	0	38	2	4	1	0	1	0	0
d__Bacteria	k__norank_d__Bacteria	p__Bacteroidetes	c__Bacteroidia	o__Bacteroidales	f__Prevotellaceae	g__Prevotella_6	s__unclassified_g__Prevotella_6	OTU1028	0	0	0	0	0	0	0	0	0	0	2	0	10	0	0	0	0	0	3	0	0	0	0	0	0	0	0	0	0	1	0	0	0	0	1	0	0	0	0	0	0
d__Bacteria	k__norank_d__Bacteria	p__Actinobacteria	c__Actinobacteria	o__Micrococcales	f__Micrococcaceae	g__Arthrobacter	s__Arthrobacter_crystallopoietes	OTU4595	0	0	0	0	0	0	0	19	0	0	4	0	41	0	0	16	0	0	2	0	0	0	0	8	0	6	1	0	0	0	0	0	0	0	0	0	0	0	0	0	0
d__Bacteria	k__norank_d__Bacteria	p__Proteobacteria	c__Alphaproteobacteria	o__Rhizobiales	f__Hyphomicrobiaceae	g__Hyphomicrobium	s__Hyphomicrobium_denitrificans	OTU1841	0	0	0	0	0	0	0	0	0	0	0	6	0	0	0	0	0	1	0	0	0	0	0	2	0	17	0	0	0	0	0	0	1	0	2	0	0	1	0	0	0
d__Bacteria	k__norank_d__Bacteria	p__Deinococcus-Thermus	c__Deinococci	o__Deinococcales	f__Trueperaceae	g__Truepera	s__uncultured_bacterium_g__Truepera	OTU1365	0	0	0	0	0	0	0	31	0	0	0	0	0	0	0	0	0	1	0	0	0	0	0	0	0	0	0	0	0	0	0	0	0	0	0	0	0	0	0	0	0
d__Bacteria	k__norank_d__Bacteria	p__Bacteroidetes	c__Bacteroidia	o__Flavobacteriales	f__Flavobacteriaceae	g__Capnocytophaga	s__Capnocytophaga_sputigena	OTU1440	0	0	0	0	0	0	0	6	0	0	0	1	0	1	0	0	0	0	0	0	0	0	0	0	0	1	0	0	0	0	0	0	0	0	0	0	0	0	0	0	0
d__Bacteria	k__norank_d__Bacteria	p__Acidobacteria	c__Subgroup_6	o__norank_c__Subgroup_6	f__norank_c__Subgroup_6	g__norank_c__Subgroup_6	s__unclassified_g__norank_c__Subgroup_6	OTU4023	0	0	0	0	0	0	0	0	0	0	0	0	4	0	0	0	0	0	0	0	0	0	0	7	0	0	0	0	0	0	0	0	0	11	0	0	0	0	0	0	0
d__Bacteria	k__norank_d__Bacteria	p__Actinobacteria	c__Actinobacteria	o__Propionibacteriales	f__Nocardioidaceae	g__Marmoricola	s__Marmoricola_sp.	OTU2351	0	0	0	0	0	0	0	0	0	0	0	0	3	0	0	0	0	0	0	0	0	0	0	0	0	0	0	1	0	0	0	0	0	0	0	0	0	0	0	0	0
d__Bacteria	k__norank_d__Bacteria	p__Firmicutes	c__Bacilli	o__Lactobacillales	f__Lactobacillaceae	g__Lactobacillus	s__Lactobacillus_plantarum_subsp._plantarum	OTU4899	0	0	0	0	0	0	0	8	2	0	0	0	64	1	1	2	0	0	5	0	0	0	0	11	0	3	0	0	0	0	0	0	0	0	0	0	0	0	0	1	0
d__Bacteria	k__norank_d__Bacteria	p__Firmicutes	c__Clostridia	o__Clostridiales	f__Ruminococcaceae	g__Anaerotruncus	s__unclassified_g__Anaerotruncus	OTU1025	0	0	0	0	0	0	0	6	0	2	0	0	0	8	2	0	0	0	0	0	0	0	0	0	0	0	0	0	0	0	0	17	5	31	1	0	0	0	0	0	0
d__Bacteria	k__norank_d__Bacteria	p__Proteobacteria	c__Alphaproteobacteria	o__Sphingomonadales	f__Sphingomonadaceae	g__Sphingomonas	s__unclassified_g__Sphingomonas	OTU1497	0	0	0	0	0	0	0	4	0	0	0	0	3	0	0	5	0	0	3	0	0	0	0	0	0	0	0	1	0	1	0	0	0	8	0	0	0	0	0	0	0
d__Bacteria	k__norank_d__Bacteria	p__Proteobacteria	c__Gammaproteobacteria	o__Betaproteobacteriales	f__Burkholderiaceae	g__Achromobacter	s__unclassified_g__Achromobacter	OTU4145	0	0	0	0	0	0	0	0	1	0	0	5	1	0	0	0	0	0	0	0	0	0	0	0	0	1	0	0	0	0	0	0	0	0	1	0	0	0	0	0	0
d__Bacteria	k__norank_d__Bacteria	p__Proteobacteria	c__Gammaproteobacteria	o__Xanthomonadales	f__Xanthomonadaceae	g__Lysobacter	s__uncultured_Thermomonas_sp._g__Lysobacter	OTU4334	0	0	0	0	0	0	0	0	0	0	0	0	0	0	0	3	0	0	0	0	0	0	0	1	0	0	0	0	0	0	0	0	0	0	0	0	0	0	0	0	0
d__Bacteria	k__norank_d__Bacteria	p__Firmicutes	c__Clostridia	o__Clostridiales	f__Lachnospiraceae	g__Dorea	s__Dorea_formicigenerans_ATCC_27755	OTU4563	3	67	0	54	2	19	6	65	52	379	105	0	5	0	281	186	3	4	18	7	3	25	22	8	0	163	126	1	20	21	0	58	0	17	380	0	129	3	0	94	262
d__Bacteria	k__norank_d__Bacteria	p__Proteobacteria	c__Alphaproteobacteria	o__Caulobacterales	f__Caulobacteraceae	g__Brevundimonas	s__Brevundimonas_mediterranea	OTU2230	0	0	0	0	0	0	0	1	0	1	0	6	0	0	0	1	0	0	12	0	0	0	0	23	0	0	2	0	0	0	1	0	0	3	0	0	0	0	0	0	0
d__Bacteria	k__norank_d__Bacteria	p__Bacteroidetes	c__Bacteroidia	o__Bacteroidales	f__Prevotellaceae	g__Prevotella_7	s__uncultured_organism_g__Prevotella_7	OTU4943	0	0	0	0	0	0	0	16	1	0	1	2	0	0	0	0	0	0	4	0	0	1	0	10	0	0	0	0	0	0	0	0	0	1	0	0	1	0	0	0	0
d__Bacteria	k__norank_d__Bacteria	p__Bacteroidetes	c__Bacteroidia	o__Bacteroidales	f__Muribaculaceae	g__norank_f__Muribaculaceae	s__uncultured_bacterium_g__norank_f__Muribaculaceae	OTU2517	0	0	0	4	0	0	2	3	1	0	0	0	121	0	2	0	1	0	15	0	0	2	1	12	0	2	1	0	0	1	0	0	0	19	0	1	0	0	1	0	0
d__Bacteria	k__norank_d__Bacteria	p__Proteobacteria	c__Deltaproteobacteria	o__Myxococcales	f__Archangiaceae	g__Anaeromyxobacter	s__uncultured_bacterium_SJA-5	OTU1344	0	0	0	0	0	0	0	0	1	0	0	13	6	0	0	0	0	4	0	1	0	2	0	0	0	32	0	3	0	2	0	1	0	0	0	0	0	1	0	0	0
d__Bacteria	k__norank_d__Bacteria	p__Bacteroidetes	c__Bacteroidia	o__Bacteroidales	f__Prevotellaceae	g__Prevotella	s__Prevotella_oris	OTU790	0	0	0	0	0	0	0	6	0	1	0	3	0	0	0	0	0	0	0	0	0	1	0	0	0	0	0	0	0	0	3	0	0	8	0	0	0	0	0	0	0
d__Bacteria	k__norank_d__Bacteria	p__Firmicutes	c__Bacilli	o__Bacillales	f__Bacillaceae	g__Bacillus	s__unclassified_g__Bacillus	OTU4396	0	0	0	0	0	0	1	0	0	0	2	0	0	27	0	0	0	0	8	0	0	1	1	7	0	0	2	0	0	0	0	0	0	1	0	0	0	0	0	0	0
d__Bacteria	k__norank_d__Bacteria	p__Firmicutes	c__Clostridia	o__Clostridiales	f__Lachnospiraceae	g__CAG-56	s__uncultured_bacterium_g__CAG-56	OTU1564	3	44	30	19	0	11	3	58	178	509	460	0	0	2	301	195	1	1	314	3	0	28	30	36	7	80	61	0	56	44	1	106	1	15	77	6	72	3	0	27	171
d__Bacteria	k__norank_d__Bacteria	p__Firmicutes	c__Clostridia	o__Clostridiales	f__Lachnospiraceae	g__Lachnospiraceae_FCS020_group	s__uncultured_organism_g__Lachnospiraceae_FCS020_group	OTU1352	1	5	1	0	0	3	0	60	109	5	0	0	0	5	126	157	0	0	9	0	0	4	0	3	0	164	57	0	1	2	0	31	1	5	57	11	3	0	0	0	17
d__Bacteria	k__norank_d__Bacteria	p__Proteobacteria	c__Deltaproteobacteria	o__Myxococcales	f__mle1-27	g__norank_f__mle1-27	s__unclassified_g__norank_f__mle1-27	OTU253	0	0	0	0	0	0	0	0	0	0	0	0	1	0	0	0	0	0	6	0	0	0	0	4	0	0	0	0	0	0	0	0	0	0	0	0	0	0	0	1	0
d__Bacteria	k__norank_d__Bacteria	p__Proteobacteria	c__Gammaproteobacteria	o__Betaproteobacteriales	f__Burkholderiaceae	g__Ramlibacter	s__unclassified_g__Ramlibacter	OTU4089	0	0	0	0	0	1	0	0	0	0	0	0	1	0	0	0	0	0	0	0	0	0	0	9	0	0	0	0	0	0	0	0	0	1	0	0	0	0	0	0	0
d__Bacteria	k__norank_d__Bacteria	p__Tenericutes	c__Mollicutes	o__Mollicutes_RF39	f__norank_o__Mollicutes_RF39	g__norank_o__Mollicutes_RF39	s__gut_metagenome_g__norank_o__Mollicutes_RF39	OTU1960	0	0	0	1	0	0	0	11	0	0	0	0	5	0	0	0	0	0	6	0	0	0	0	12	0	0	2	0	0	0	0	0	0	6	0	0	0	0	0	0	0
d__Bacteria	k__norank_d__Bacteria	p__Proteobacteria	c__Gammaproteobacteria	o__Enterobacteriales	f__Enterobacteriaceae	g__Providencia	s__unclassified_g__Providencia	OTU4664	15	0	0	6	0	2	0	20	2	2	1	0	0	0	0	0	5	0	15	0	0	1	0	13	0	1	3	0	0	0	0	0	0	11	1	0	0	0	0	0	0
d__Bacteria	k__norank_d__Bacteria	p__Chloroflexi	c__TK10	o__norank_c__TK10	f__norank_c__TK10	g__norank_c__TK10	s__uncultured_bacterium_g__norank_c__TK10	OTU2243	0	0	0	0	0	0	0	0	0	0	0	0	0	0	0	0	0	0	0	0	0	0	0	0	0	0	0	1	0	0	0	0	0	0	0	0	0	0	0	0	0
d__Bacteria	k__norank_d__Bacteria	p__Bacteroidetes	c__Bacteroidia	o__Bacteroidales	f__Tannerellaceae	g__Parabacteroides	s__Parabacteroides_goldsteinii	OTU5026	0	0	0	1	0	1	0	0	2	4	0	1	0	2	68	0	0	1	20	0	0	2	0	5	0	0	1	0	0	0	0	9	3	51	0	0	0	0	0	0	0
d__Bacteria	k__norank_d__Bacteria	p__Firmicutes	c__Clostridia	o__Clostridiales	f__Ruminococcaceae	g__Ruminococcus_2	s__unclassified_g__Ruminococcus_2	OTU4951	0	0	0	8	3	0	1	13	1	0	0	0	0	0	0	6	0	1	9	0	1	0	1	13	0	0	1	0	0	0	0	0	0	17	0	0	0	0	0	1	0
d__Bacteria	k__norank_d__Bacteria	p__Proteobacteria	c__Alphaproteobacteria	o__Rhizobiales	f__Hyphomicrobiaceae	g__Pedomicrobium	s__unclassified_g__Pedomicrobium	OTU3884	0	0	0	0	0	0	0	0	0	0	0	0	0	0	2	0	0	0	4	0	0	0	0	0	0	0	0	0	0	1	0	0	0	0	0	0	0	0	0	0	0
d__Bacteria	k__norank_d__Bacteria	p__Firmicutes	c__Erysipelotrichia	o__Erysipelotrichales	f__Erysipelotrichaceae	g__Turicibacter	s__uncultured_bacterium_g__Turicibacter	OTU4896	0	0	0	4	0	0	0	25	0	0	1	0	3	0	0	22	0	0	7	0	1	0	0	30	0	3	2	0	0	0	0	6	0	6	0	1	0	0	0	0	0
d__Bacteria	k__norank_d__Bacteria	p__Firmicutes	c__Clostridia	o__Clostridiales	f__Ruminococcaceae	g__Ruminiclostridium_5	s__metagenome_g__Ruminiclostridium_5	OTU103	0	0	0	0	0	1	0	0	1	1	0	0	0	0	0	0	0	0	2	0	0	0	0	4	0	3	1	0	0	0	0	0	0	0	0	1	0	0	0	0	0
d__Bacteria	k__norank_d__Bacteria	p__Actinobacteria	c__Actinobacteria	o__Frankiales	f__Geodermatophilaceae	g__unclassified_f__Geodermatophilaceae	s__unclassified_f__Geodermatophilaceae	OTU881	0	0	0	0	0	0	0	1	0	0	0	0	6	0	0	0	0	0	0	0	0	0	0	0	0	0	0	0	0	0	0	0	0	4	0	0	0	0	0	1	0
d__Bacteria	k__norank_d__Bacteria	p__Bacteroidetes	c__Bacteroidia	o__Bacteroidales	f__Bacteroidaceae	g__Bacteroides	s__Bacteroidaceae_bacterium_DJF_B220	OTU2005	0	0	0	1	0	0	0	2	0	0	0	0	0	0	0	0	0	0	11	0	0	3	0	21	0	0	0	0	0	0	0	0	0	10	0	1	0	0	0	0	0
d__Bacteria	k__norank_d__Bacteria	p__Bacteroidetes	c__Bacteroidia	o__Bacteroidales	f__Rikenellaceae	g__Alistipes	s__Alistipes_obesi	OTU4797	0	0	0	0	0	0	1	1	2	2	0	0	0	0	5	0	0	0	11	0	0	0	0	8	0	4	0	0	1	0	0	0	0	8	1	0	0	0	0	0	1
d__Bacteria	k__norank_d__Bacteria	p__Proteobacteria	c__Gammaproteobacteria	o__Pseudomonadales	f__Pseudomonadaceae	g__Pseudomonas	s__Pseudomonas_parafulva	OTU4604	0	0	0	0	0	0	0	0	1	0	0	0	0	0	0	2	0	0	5	0	0	0	0	16	0	0	0	1	2	1	6	0	0	4	0	0	0	0	0	0	0
d__Bacteria	k__norank_d__Bacteria	p__Firmicutes	c__Clostridia	o__Clostridiales	f__Ruminococcaceae	g__Eubacterium]_coprostanoligenes_group	s__gut_metagenome_g__Eubacterium]_coprostanoligenes_group	OTU2962	0	0	0	5	0	3	0	1	20	0	0	28	7	0	94	0	0	0	11	0	0	12	0	41	0	7	12	0	0	2	13	0	0	8	0	0	0	1	0	0	0
d__Bacteria	k__norank_d__Bacteria	p__Proteobacteria	c__Alphaproteobacteria	o__Rhizobiales	f__Xanthobacteraceae	g__norank_f__Xanthobacteraceae	s__uncultured_forest_soil_bacterium_g__norank_f__Xanthobacteraceae	OTU4153	0	0	0	0	0	0	0	0	2	0	0	2	16	2	0	20	0	1	4	0	0	0	0	0	0	0	0	0	0	0	0	0	0	0	0	0	0	0	0	0	0
d__Bacteria	k__norank_d__Bacteria	p__Patescibacteria	c__Saccharimonadia	o__Saccharimonadales	f__norank_o__Saccharimonadales	g__norank_o__Saccharimonadales	s__TM7_phylum_sp._oral_clone_FR058	OTU589	0	0	0	0	0	0	1	0	2	0	0	0	1	0	0	0	0	0	0	0	0	3	0	17	0	0	0	1	0	0	7	0	1	0	0	0	0	0	0	0	0
d__Bacteria	k__norank_d__Bacteria	p__Proteobacteria	c__Gammaproteobacteria	o__Pasteurellales	f__Pasteurellaceae	g__Aggregatibacter	s__unclassified_g__Aggregatibacter	OTU1239	0	4	0	0	0	0	0	0	0	0	2	9	1	1	3	0	0	0	0	0	0	0	0	0	0	0	0	39	0	1	10	0	1	0	0	0	0	11	0	0	0
d__Bacteria	k__norank_d__Bacteria	p__Firmicutes	c__Clostridia	o__Clostridiales	f__Ruminococcaceae	g__Ruminococcaceae_UCG-014	s__uncultured_bacterium_g__Ruminococcaceae_UCG-014	OTU4870	0	0	0	2	0	0	1	0	0	0	0	0	30	1	0	0	0	0	3	1	0	1	0	4	0	0	0	0	0	2	0	3	0	7	0	0	0	0	1	0	0
d__Bacteria	k__norank_d__Bacteria	p__Firmicutes	c__Clostridia	o__Clostridiales	f__Ruminococcaceae	g__Subdoligranulum	s__uncultured_bacterium_g__Subdoligranulum	OTU2799	4	13	51	14	10	39	2	96	211	1	184	308	13	54	339	173	1	2	115	6	1	65	2	106	0	103	196	73	0	43	371	65	18	164	148	23	17	0	2	21	101
d__Bacteria	k__norank_d__Bacteria	p__Chloroflexi	c__Chloroflexia	o__Thermomicrobiales	f__JG30-KF-CM45	g__norank_f__JG30-KF-CM45	s__unclassified_g__norank_f__JG30-KF-CM45	OTU2271	0	0	0	0	0	0	0	0	0	0	0	0	2	0	0	0	0	0	18	1	0	0	0	0	0	0	0	1	0	0	0	0	0	0	0	0	0	0	0	0	0
d__Bacteria	k__norank_d__Bacteria	p__Proteobacteria	c__Alphaproteobacteria	o__Rhizobiales	f__Devosiaceae	g__Devosia	s__Devosia_riboflavina	OTU1202	0	0	0	1	0	0	0	0	1	0	0	0	32	0	0	6	0	3	14	0	0	0	0	0	0	16	0	0	0	0	2	0	0	0	2	0	0	1	0	0	0
d__Bacteria	k__norank_d__Bacteria	p__Bacteroidetes	c__Bacteroidia	o__Bacteroidales	f__Rikenellaceae	g__Alistipes	s__unclassified_g__Alistipes	OTU4570	0	1	0	9	0	8	3	55	12	61	0	2	3	1	54	22	0	0	80	0	0	13	3	40	0	18	8	0	6	1	2	6	0	60	0	35	0	0	1	2	4
d__Bacteria	k__norank_d__Bacteria	p__Bacteroidetes	c__Bacteroidia	o__Bacteroidales	f__Marinifilaceae	g__Butyricimonas	s__unclassified_g__Butyricimonas	OTU1569	0	0	0	1	0	0	0	7	0	31	0	16	0	1	27	3	0	0	3	0	0	0	0	1	0	0	2	0	4	0	9	0	0	1	0	0	0	0	0	0	0
d__Bacteria	k__norank_d__Bacteria	p__Chloroflexi	c__KD4-96	o__norank_c__KD4-96	f__norank_c__KD4-96	g__norank_c__KD4-96	s__uncultured_bacterium_g__norank_c__KD4-96	OTU1308	0	0	1	0	0	0	0	0	0	0	0	0	9	0	1	0	0	0	0	0	0	0	0	0	0	0	0	1	0	0	0	0	0	0	0	0	0	0	0	0	0
d__Bacteria	k__norank_d__Bacteria	p__Chlamydiae	c__Chlamydiae	o__Chlamydiales	f__cvE6	g__norank_f__cvE6	s__uncultured_bacterium_g__norank_f__cvE6	OTU162	0	0	0	0	0	0	0	0	0	0	0	0	1	0	0	1	0	0	3	0	0	0	0	5	0	0	0	0	0	0	0	0	1	0	0	0	0	0	0	0	0
d__Bacteria	k__norank_d__Bacteria	p__Actinobacteria	c__Actinobacteria	o__Corynebacteriales	f__Corynebacteriaceae	g__Corynebacterium_1	s__Corynebacterium_tuberculostearicum	OTU414	0	0	0	0	0	0	0	4	1	0	0	0	19	0	0	28	0	0	0	0	0	0	0	25	0	0	2	0	0	0	0	0	1	8	0	0	0	0	0	0	0
d__Bacteria	k__norank_d__Bacteria	p__Actinobacteria	c__Actinobacteria	o__Gaiellales	f__norank_o__Gaiellales	g__norank_o__Gaiellales	s__uncultured_bacterium_g__norank_o__Gaiellales	OTU4179	0	0	0	0	0	0	0	0	0	0	0	0	2	0	0	0	0	0	8	0	0	0	0	13	0	0	0	1	0	0	0	1	0	0	0	0	0	0	0	0	0
d__Bacteria	k__norank_d__Bacteria	p__Chloroflexi	c__Anaerolineae	o__Caldilineales	f__Caldilineaceae	g__norank_f__Caldilineaceae	s__uncultured_bacterium_g__norank_f__Caldilineaceae	OTU1222	0	0	0	0	0	0	0	24	0	0	0	4	1	0	0	28	0	0	0	1	0	0	0	0	0	6	4	2	0	0	0	0	0	0	2	2	0	0	0	0	0
d__Bacteria	k__norank_d__Bacteria	p__Actinobacteria	c__Actinobacteria	o__Microtrichales	f__Iamiaceae	g__Iamia	s__unclassified_g__Iamia	OTU2921	0	0	0	0	0	0	0	0	0	0	0	0	1	0	0	0	0	0	13	1	0	0	0	0	0	12	0	0	0	0	0	0	0	0	1	0	0	1	0	0	0
d__Bacteria	k__norank_d__Bacteria	p__Firmicutes	c__Erysipelotrichia	o__Erysipelotrichales	f__Erysipelotrichaceae	g__Clostridium]_innocuum_group	s__uncultured_bacterium_g__Clostridium]_innocuum_group	OTU1366	0	0	0	1	0	0	0	5	2	11	1	18	0	0	0	0	0	0	5	0	0	1	4	1	1	0	0	87	1	0	9	21	0	115	3	48	6	0	1	2	0
d__Bacteria	k__norank_d__Bacteria	p__Bacteroidetes	c__Bacteroidia	o__Bacteroidales	f__Muribaculaceae	g__norank_f__Muribaculaceae	s__uncultured_bacterium_g__norank_f__Muribaculaceae	OTU4914	0	0	0	0	0	1	0	9	0	2	0	0	2	3	1	1	0	0	0	0	0	0	0	30	0	0	0	0	0	3	1	0	0	9	0	0	0	0	0	0	0
d__Bacteria	k__norank_d__Bacteria	p__Acidobacteria	c__Blastocatellia_Subgroup_4	o__Blastocatellales	f__Blastocatellaceae	g__unclassified_f__Blastocatellaceae	s__unclassified_f__Blastocatellaceae	OTU127	0	0	0	0	0	0	0	0	0	0	0	0	0	0	0	0	0	0	7	0	0	0	0	0	0	0	0	2	0	0	0	0	0	0	0	0	0	0	0	0	0
d__Bacteria	k__norank_d__Bacteria	p__Bacteroidetes	c__Bacteroidia	o__Bacteroidales	f__Tannerellaceae	g__Parabacteroides	s__Parabacteroides_merdae	OTU4748	0	3	0	29	0	5	2	63	47	42	0	91	15	1	5	34	1	1	66	0	1	5	6	137	0	14	33	20	8	2	35	14	0	161	3	24	2	0	1	11	7
d__Bacteria	k__norank_d__Bacteria	p__Actinobacteria	c__Actinobacteria	o__Propionibacteriales	f__Nocardioidaceae	g__Marmoricola	s__uncultured_bacterium_g__Marmoricola	OTU4410	0	0	0	1	0	0	0	0	0	0	0	6	9	0	0	0	0	0	12	0	0	1	0	3	0	0	0	0	0	1	0	0	1	0	0	0	0	0	0	0	0
d__Bacteria	k__norank_d__Bacteria	p__unclassified_k__norank_d__Bacteria	c__unclassified_k__norank_d__Bacteria	o__unclassified_k__norank_d__Bacteria	f__unclassified_k__norank_d__Bacteria	g__unclassified_k__norank_d__Bacteria	s__unclassified_k__norank_d__Bacteria	OTU1659	0	0	0	0	0	0	0	1	0	0	0	8	1	0	0	0	0	0	0	0	0	0	0	3	0	11	0	0	0	0	4	0	0	4	0	0	0	0	0	0	0
d__Bacteria	k__norank_d__Bacteria	p__Bacteroidetes	c__Bacteroidia	o__Bacteroidales	f__Muribaculaceae	g__norank_f__Muribaculaceae	s__metagenome_g__norank_f__Muribaculaceae	OTU4572	0	0	0	1	0	0	0	21	0	0	0	0	0	2	0	1	0	0	4	0	0	1	1	24	0	9	3	0	0	2	0	11	1	18	1	0	0	0	0	0	2
d__Bacteria	k__norank_d__Bacteria	p__Firmicutes	c__Bacilli	o__Lactobacillales	f__Enterococcaceae	g__Enterococcus	s__unclassified_g__Enterococcus	OTU40	28	0	0	0	0	0	19	0	0	0	0	0	0	1	0	0	22	2	0	0	0	0	59	0	2	0	0	0	0	0	0	0	0	0	0	2	1	2	0	1	0
d__Bacteria	k__norank_d__Bacteria	p__Proteobacteria	c__Alphaproteobacteria	o__Rickettsiales	f__Mitochondria	g__norank_f__Mitochondria	s__unclassified_g__norank_f__Mitochondria	OTU764	0	0	0	0	0	0	0	5	0	0	0	5	0	0	0	0	0	0	0	0	0	0	0	4	0	2	1	0	0	0	0	0	0	8	0	0	0	0	0	0	0
d__Bacteria	k__norank_d__Bacteria	p__Firmicutes	c__Clostridia	o__Clostridiales	f__Ruminococcaceae	g__Ruminiclostridium_5	s__uncultured_organism_g__Ruminiclostridium_5	OTU1582	0	0	0	2	1	0	0	0	200	6	137	66	0	11	80	0	0	0	2	0	0	1	4	10	1	0	116	72	1	12	73	3	16	86	56	64	27	0	2	12	0
d__Bacteria	k__norank_d__Bacteria	p__Firmicutes	c__Clostridia	o__Clostridiales	f__Lachnospiraceae	g__norank_f__Lachnospiraceae	s__unclassified_g__norank_f__Lachnospiraceae	OTU1562	0	0	0	1	0	3	0	1	2	2	0	0	0	0	4	0	0	0	1	0	0	3	0	0	0	0	0	0	1	1	0	0	0	0	0	0	0	0	0	8	2
d__Bacteria	k__norank_d__Bacteria	p__Chloroflexi	c__OLB14	o__norank_c__OLB14	f__norank_c__OLB14	g__norank_c__OLB14	s__uncultured_bacterium_g__norank_c__OLB14	OTU225	0	0	0	0	0	0	0	0	0	0	0	0	0	0	0	0	0	0	0	0	0	2	0	0	0	7	0	1	0	0	0	0	0	0	0	0	0	1	0	0	0
d__Bacteria	k__norank_d__Bacteria	p__Firmicutes	c__Clostridia	o__Clostridiales	f__Ruminococcaceae	g__unclassified_f__Ruminococcaceae	s__unclassified_f__Ruminococcaceae	OTU88	0	0	0	4	0	0	0	7	0	1	0	0	47	0	0	0	0	0	10	0	0	2	0	2	0	0	1	0	0	0	0	3	0	49	0	0	0	0	0	0	0
d__Bacteria	k__norank_d__Bacteria	p__Proteobacteria	c__Gammaproteobacteria	o__Betaproteobacteriales	f__Neisseriaceae	g__Neisseria	s__Neisseria_elongata_subsp._glycolytica_ATCC_29315	OTU2115	0	0	0	0	0	0	0	1	0	1	8	1	0	4	1	0	0	0	0	0	0	0	0	3	0	0	0	0	0	2	0	1	4	0	0	0	0	1	0	0	0
d__Bacteria	k__norank_d__Bacteria	p__Firmicutes	c__Clostridia	o__Clostridiales	f__Lachnospiraceae	g__Tyzzerella	s__uncultured_organism_g__Tyzzerella	OTU4959	0	0	0	0	0	0	1	0	0	0	0	0	0	0	0	0	0	0	1	0	0	2	0	12	0	0	1	0	0	0	0	0	0	7	0	1	0	0	0	0	0
d__Bacteria	k__norank_d__Bacteria	p__Actinobacteria	c__Actinobacteria	o__Microtrichales	f__Iamiaceae	g__Iamia	s__uncultured_actinobacterium_g__Iamia	OTU3297	0	0	0	0	0	0	0	0	0	0	0	0	6	0	0	0	0	0	3	0	0	0	0	1	0	0	0	1	0	0	0	0	0	0	0	0	0	0	0	0	0
d__Bacteria	k__norank_d__Bacteria	p__Firmicutes	c__Clostridia	o__Clostridiales	f__Ruminococcaceae	g__norank_f__Ruminococcaceae	s__gut_metagenome_g__norank_f__Ruminococcaceae	OTU4925	0	1	0	1	0	0	0	2	0	1	0	0	0	0	8	0	0	0	10	0	0	0	1	17	0	0	1	0	0	0	0	3	0	14	0	1	0	0	0	0	0
d__Bacteria	k__norank_d__Bacteria	p__Actinobacteria	c__Actinobacteria	o__Corynebacteriales	f__Corynebacteriaceae	g__Lawsonella	s__uncultured_bacterium_g__Lawsonella	OTU3228	0	0	0	0	0	0	0	0	0	0	0	2	2	36	0	0	0	0	0	0	0	1	1	0	0	0	0	0	0	0	0	0	46	0	0	0	0	0	0	0	1
d__Bacteria	k__norank_d__Bacteria	p__Bacteroidetes	c__Bacteroidia	o__Bacteroidales	f__Prevotellaceae	g__Prevotellaceae_NK3B31_group	s__uncultured_bacterium_g__Prevotellaceae_NK3B31_group	OTU4686	0	0	0	0	0	0	0	0	2	0	0	0	0	0	0	0	0	0	5	0	0	0	0	3	0	0	0	0	0	0	0	0	0	0	1	0	0	0	0	0	0
d__Bacteria	k__norank_d__Bacteria	p__Actinobacteria	c__Actinobacteria	o__Coriobacteriales	f__Eggerthellaceae	g__Eggerthella	s__uncultured_bacterium_g__Eggerthella	OTU4636	0	0	0	1	0	0	0	10	13	16	46	41	0	68	43	0	0	0	5	0	0	2	2	10	1	1	10	21	6	23	56	8	30	81	32	3	1	0	0	12	3
d__Bacteria	k__norank_d__Bacteria	p__Firmicutes	c__Clostridia	o__Clostridiales	f__Ruminococcaceae	g__Oscillibacter	s__gut_metagenome_g__Oscillibacter	OTU4842	0	1	1	1	0	2	0	1	2	19	0	2	0	2	18	0	1	0	3	0	0	0	1	12	0	0	3	8	1	4	7	1	2	3	3	1	0	0	0	0	0
d__Bacteria	k__norank_d__Bacteria	p__Proteobacteria	c__Alphaproteobacteria	o__Rickettsiales	f__Mitochondria	g__norank_f__Mitochondria	s__unclassified_g__norank_f__Mitochondria	OTU622	0	0	0	0	0	0	0	19	0	0	0	0	0	0	0	0	0	0	0	0	0	0	0	26	0	0	0	0	0	0	0	0	0	8	0	0	0	0	0	0	0
d__Bacteria	k__norank_d__Bacteria	p__Firmicutes	c__Clostridia	o__Clostridiales	f__Ruminococcaceae	g__unclassified_f__Ruminococcaceae	s__unclassified_f__Ruminococcaceae	OTU125	0	0	0	2	0	1	0	16	0	0	0	0	5	0	0	0	0	0	4	0	0	1	0	31	0	0	0	0	0	0	0	0	0	14	0	0	0	0	0	0	0
d__Bacteria	k__norank_d__Bacteria	p__Bacteroidetes	c__Bacteroidia	o__Bacteroidales	f__Muribaculaceae	g__norank_f__Muribaculaceae	s__unclassified_g__norank_f__Muribaculaceae	OTU4805	0	0	0	2	0	0	0	1	0	0	0	0	64	1	0	0	0	0	13	0	0	1	0	2	0	0	0	1	0	5	0	0	0	16	0	1	0	0	0	0	0
d__Bacteria	k__norank_d__Bacteria	p__Firmicutes	c__Bacilli	o__Lactobacillales	f__Enterococcaceae	g__Enterococcus	s__Enterococcus_faecalis_g__Enterococcus	OTU35	479	78	0	1	0	2	4565	24	1	3	0	4	120	8	0	19	190	97	9	0	0	3	4123	74	153	22	2	57	2	0	193	0	1	26	3	106	13	1	0	2	0
d__Bacteria	k__norank_d__Bacteria	p__Proteobacteria	c__Gammaproteobacteria	o__Enterobacteriales	f__Enterobacteriaceae	g__unclassified_f__Enterobacteriaceae	s__unclassified_f__Enterobacteriaceae	OTU2096	35	59	24	5	0	1	0	0	0	0	0	0	0	0	0	0	23	67	0	12	0	1	12	0	1	0	0	0	0	8	16	0	0	0	11	0	14	3	0	3	1
d__Bacteria	k__norank_d__Bacteria	p__Bacteroidetes	c__Bacteroidia	o__Bacteroidales	f__Prevotellaceae	g__Prevotella_1	s__unclassified_g__Prevotella_1	OTU108	0	0	0	1	0	0	0	0	0	0	0	0	107	0	0	7	0	0	4	0	0	4	1	18	0	5	0	0	0	0	1	0	0	1	1	1	0	0	0	0	0
d__Bacteria	k__norank_d__Bacteria	p__Firmicutes	c__Bacilli	o__Lactobacillales	f__Streptococcaceae	g__Lactococcus	s__unclassified_g__Lactococcus	OTU16	0	1277	0	2004	0	0	0	17	0	0	0	3	50	0	0	22	0	641	8	115	0	3	0	2	0	0	1	0	0	0	1737	0	0	4	0	0	0	0	0	0	0
d__Bacteria	k__norank_d__Bacteria	p__Bacteroidetes	c__Bacteroidia	o__Bacteroidales	f__Tannerellaceae	g__Parabacteroides	s__unclassified_g__Parabacteroides	OTU2909	0	0	0	0	0	1	0	0	0	5	0	0	0	0	0	0	0	0	0	0	0	2	0	0	0	0	0	0	0	0	0	0	0	0	0	0	0	0	0	0	0
d__Bacteria	k__norank_d__Bacteria	p__Firmicutes	c__Clostridia	o__Clostridiales	f__Family_XIII	g__Family_XIII_AD3011_group	s__uncultured_organism_g__Family_XIII_AD3011_group	OTU4908	1	3	0	0	0	3	0	0	0	0	0	0	0	0	5	0	0	0	4	0	0	0	0	0	0	0	0	0	0	3	0	0	0	2	0	0	1	0	0	0	0
d__Bacteria	k__norank_d__Bacteria	p__Actinobacteria	c__Actinobacteria	o__Micrococcales	f__Brevibacteriaceae	g__Brevibacterium	s__Brevibacterium_epidermidis	OTU2273	0	0	0	0	1	0	0	0	0	0	0	4	53	0	0	4	0	0	0	0	0	0	0	9	0	0	0	0	0	0	0	0	0	0	0	0	0	0	0	0	0
d__Bacteria	k__norank_d__Bacteria	p__Fusobacteria	c__Fusobacteriia	o__Fusobacteriales	f__Fusobacteriaceae	g__Fusobacterium	s__Fusobacterium_periodonticum	OTU4989	3	2	4	1	0	2	0	14	7	7	42	155	8	71	27	2	0	0	7	0	0	5	1	6	0	1	1	82	2	8	244	101	55	17	12	28	43	7	10	2	2
d__Bacteria	k__norank_d__Bacteria	p__Proteobacteria	c__Alphaproteobacteria	o__Sphingomonadales	f__Sphingomonadaceae	g__unclassified_f__Sphingomonadaceae	s__unclassified_f__Sphingomonadaceae	OTU2414	0	0	0	0	0	0	0	0	0	0	0	0	50	0	0	24	0	0	0	0	0	0	0	0	0	0	0	0	0	0	0	0	0	0	0	0	0	0	0	0	0
d__Bacteria	k__norank_d__Bacteria	p__Actinobacteria	c__Actinobacteria	o__Corynebacteriales	f__Nocardiaceae	g__Rhodococcus	s__Rhodococcus_pyridinivorans	OTU2255	0	0	0	0	0	0	0	0	0	0	0	0	0	0	0	0	0	0	1	0	0	0	0	0	0	0	0	0	0	0	0	0	0	0	0	0	0	1	0	0	0
d__Bacteria	k__norank_d__Bacteria	p__Firmicutes	c__Clostridia	o__Clostridiales	f__Ruminococcaceae	g__Ruminiclostridium_5	s__Clostridium]_leptum_g__Ruminiclostridium_5	OTU1145	0	0	0	1	0	1	0	5	0	0	1	0	0	0	3	0	0	0	2	0	0	0	0	1	0	0	0	0	0	0	0	1	0	2	1	0	0	0	0	0	1
d__Bacteria	k__norank_d__Bacteria	p__Firmicutes	c__Bacilli	o__Bacillales	f__Planococcaceae	g__Lysinibacillus	s__Lysinibacillus_macroides_g__Lysinibacillus	OTU3674	0	0	0	0	0	0	0	0	0	0	0	0	0	0	0	0	0	0	1	0	0	0	0	0	0	0	0	0	0	0	0	0	0	6	0	0	0	0	0	0	0
d__Bacteria	k__norank_d__Bacteria	p__unclassified_k__norank_d__Bacteria	c__unclassified_k__norank_d__Bacteria	o__unclassified_k__norank_d__Bacteria	f__unclassified_k__norank_d__Bacteria	g__unclassified_k__norank_d__Bacteria	s__unclassified_k__norank_d__Bacteria	OTU1795	0	0	0	0	0	0	0	22	0	0	0	2	0	0	0	0	0	0	0	0	0	1	0	40	0	8	0	1	0	0	3	0	1	0	0	0	0	0	0	0	0
d__Bacteria	k__norank_d__Bacteria	p__Firmicutes	c__Clostridia	o__Clostridiales	f__Ruminococcaceae	g__Eubacterium]_coprostanoligenes_group	s__uncultured_organism_g__Eubacterium]_coprostanoligenes_group	OTU997	0	4	0	7	0	1	0	7	3	2	0	1	1	0	0	23	0	0	8	0	0	5	0	45	0	2	6	0	0	1	1	10	0	27	0	1	0	0	0	0	0
d__Bacteria	k__norank_d__Bacteria	p__Bacteroidetes	c__Bacteroidia	o__Chitinophagales	f__Chitinophagaceae	g__Ferruginibacter	s__uncultured_bacterium_g__Ferruginibacter	OTU4783	0	0	0	0	0	3	0	15	0	0	0	4	0	0	0	0	0	2	11	0	0	0	0	0	0	17	0	1	1	1	0	1	0	0	1	0	0	0	0	0	0
d__Bacteria	k__norank_d__Bacteria	p__Chloroflexi	c__Chloroflexia	o__Chloroflexales	f__Roseiflexaceae	g__norank_f__Roseiflexaceae	s__uncultured_bacterium_g__norank_f__Roseiflexaceae	OTU2226	0	0	0	0	0	2	0	0	0	0	0	6	0	0	0	33	0	0	0	0	0	0	0	0	0	0	0	0	0	0	0	1	0	0	0	0	1	0	0	1	0
d__Bacteria	k__norank_d__Bacteria	p__Bacteroidetes	c__Bacteroidia	o__Bacteroidales	f__Prevotellaceae	g__Prevotellaceae_UCG-003	s__uncultured_rumen_bacterium_g__Prevotellaceae_UCG-003	OTU779	0	0	0	0	0	0	0	0	0	0	0	0	9	0	0	0	0	0	0	0	0	0	0	9	0	0	0	0	0	0	0	0	0	4	0	0	0	0	0	0	0
d__Bacteria	k__norank_d__Bacteria	p__Firmicutes	c__Bacilli	o__Lactobacillales	f__Streptococcaceae	g__Lactococcus	s__unclassified_g__Lactococcus	OTU43	0	5	0	10	0	0	0	0	0	0	0	0	0	0	0	0	0	6	0	4	0	0	0	0	0	0	0	0	0	0	5	0	0	0	0	0	0	0	0	0	0
d__Bacteria	k__norank_d__Bacteria	p__Firmicutes	c__Clostridia	o__Clostridiales	f__Lachnospiraceae	g__Dorea	s__unclassified_g__Dorea	OTU1218	0	3	0	1	0	3	0	3	6	1	0	18	12	9	9	1	0	0	2	0	0	15	0	13	0	0	3	29	0	0	24	1	4	13	2	109	0	0	0	0	0
d__Bacteria	k__norank_d__Bacteria	p__Bacteroidetes	c__Bacteroidia	o__Bacteroidales	f__Bacteroidaceae	g__Bacteroides	s__unclassified_g__Bacteroides	OTU4638	0	0	0	0	0	0	0	0	0	3	0	0	0	0	0	0	0	0	0	0	0	0	0	0	0	0	0	0	0	0	0	0	0	0	0	0	0	0	0	0	0
d__Bacteria	k__norank_d__Bacteria	p__Bacteroidetes	c__Bacteroidia	o__Bacteroidales	f__Marinifilaceae	g__Butyricimonas	s__uncultured_bacterium_g__Butyricimonas	OTU744	0	0	0	0	0	0	0	0	0	6	0	0	0	0	0	0	0	0	0	0	0	0	0	0	0	1	0	0	1	0	0	0	0	6	0	0	0	0	0	0	0
d__Bacteria	k__norank_d__Bacteria	p__Bacteroidetes	c__Bacteroidia	o__Bacteroidales	f__Muribaculaceae	g__norank_f__Muribaculaceae	s__unclassified_g__norank_f__Muribaculaceae	OTU4837	0	0	0	0	0	0	1	4	0	0	0	2	3	1	0	0	0	0	7	0	0	1	0	0	0	1	0	0	0	3	0	0	0	4	1	0	0	0	0	0	0
d__Bacteria	k__norank_d__Bacteria	p__Actinobacteria	c__Actinobacteria	o__Streptomycetales	f__Streptomycetaceae	g__Streptomyces	s__Streptomyces_thermoviolaceus_subsp._thermoviolaceus	OTU426	0	0	0	0	0	0	0	16	0	0	0	0	39	0	0	0	0	0	0	0	0	0	0	828	0	0	0	0	0	0	0	0	0	0	0	0	0	0	0	0	0
d__Bacteria	k__norank_d__Bacteria	p__Proteobacteria	c__Gammaproteobacteria	o__Betaproteobacteriales	f__Burkholderiaceae	g__unclassified_f__Burkholderiaceae	s__unclassified_f__Burkholderiaceae	OTU2777	0	0	0	0	0	0	0	0	0	0	0	0	0	1	0	10	0	0	0	0	0	0	0	1	0	0	0	0	0	0	0	0	0	0	0	0	0	0	0	0	0
d__Bacteria	k__norank_d__Bacteria	p__Chloroflexi	c__Ktedonobacteria	o__C0119	f__norank_o__C0119	g__norank_o__C0119	s__uncultured_soil_bacterium_g__norank_o__C0119	OTU1235	0	0	0	0	0	2	0	0	0	0	0	0	4	0	0	0	0	0	0	0	0	0	0	0	0	4	0	0	0	0	0	0	0	0	0	0	0	0	0	0	0
d__Bacteria	k__norank_d__Bacteria	p__Firmicutes	c__Clostridia	o__Clostridiales	f__Peptostreptococcaceae	g__Romboutsia	s__uncultured_bacterium_g__Romboutsia	OTU3090	1	8	3	13	1	3	2	44	92	3	2	10	577	10	75	6766	2	9	130	0	0	3	0	62	0	28	45	20	0	1	5	82	2	104	8	1	8	1	2	1	2
d__Bacteria	k__norank_d__Bacteria	p__unclassified_k__norank_d__Bacteria	c__unclassified_k__norank_d__Bacteria	o__unclassified_k__norank_d__Bacteria	f__unclassified_k__norank_d__Bacteria	g__unclassified_k__norank_d__Bacteria	s__unclassified_k__norank_d__Bacteria	OTU2581	0	0	0	0	0	0	0	0	0	0	0	0	4	0	0	0	0	0	0	0	0	0	0	0	0	0	2	0	0	0	0	0	0	2	0	0	0	0	0	0	0
d__Bacteria	k__norank_d__Bacteria	p__Firmicutes	c__Bacilli	o__Lactobacillales	f__Lactobacillaceae	g__Lactobacillus	s__Lactobacillus_mucosae_LM1	OTU4927	0	0	0	1	0	1	0	0	3	0	0	14	12	1	0	0	0	0	2	0	0	3	0	7	0	0	0	0	0	0	20	0	1	30	0	0	0	0	1	0	0
d__Bacteria	k__norank_d__Bacteria	p__Bacteroidetes	c__Bacteroidia	o__Flavobacteriales	f__Flavobacteriaceae	g__Capnocytophaga	s__unclassified_g__Capnocytophaga	OTU3209	0	0	0	0	0	0	0	7	1	2	0	0	1	2	0	0	0	0	0	0	0	0	0	0	0	0	0	0	0	0	0	0	0	0	0	0	0	0	0	0	0
d__Bacteria	k__norank_d__Bacteria	p__Proteobacteria	c__unclassified_p__Proteobacteria	o__unclassified_p__Proteobacteria	f__unclassified_p__Proteobacteria	g__unclassified_p__Proteobacteria	s__unclassified_p__Proteobacteria	OTU1425	0	0	0	0	0	0	0	40	0	0	3	3	0	0	0	0	0	0	0	0	0	0	0	21	0	6	16	0	0	0	0	0	0	2	0	0	0	0	0	0	0
d__Bacteria	k__norank_d__Bacteria	p__Firmicutes	c__Clostridia	o__Clostridiales	f__Ruminococcaceae	g__Ruminococcaceae_UCG-014	s__uncultured_Ruminococcaceae_bacterium_g__Ruminococcaceae_UCG-014	OTU3021	0	0	0	0	0	0	0	0	0	0	0	0	1	0	118	0	0	0	6	0	0	0	0	1	0	0	2	0	0	0	0	7	0	0	0	0	0	0	0	0	0
d__Bacteria	k__norank_d__Bacteria	p__Actinobacteria	c__Actinobacteria	o__Solirubrobacterales	f__67-14	g__norank_f__67-14	s__unclassified_g__norank_f__67-14	OTU159	0	0	0	0	0	0	0	0	0	0	0	0	0	0	0	0	0	0	14	0	0	0	0	1	0	0	0	0	0	0	0	0	0	0	0	0	0	0	0	0	0
d__Bacteria	k__norank_d__Bacteria	p__Chloroflexi	c__KD4-96	o__norank_c__KD4-96	f__norank_c__KD4-96	g__norank_c__KD4-96	s__uncultured_bacterium_g__norank_c__KD4-96	OTU860	0	0	0	0	0	0	0	0	0	0	0	0	0	0	1	0	0	0	0	0	0	0	0	0	0	0	0	0	0	0	0	0	0	4	0	0	0	0	0	0	0
d__Bacteria	k__norank_d__Bacteria	p__Proteobacteria	c__Alphaproteobacteria	o__Azospirillales	f__Azospirillaceae	g__Skermanella	s__uncultured_bacterium_g__Skermanella	OTU3616	0	0	0	0	0	0	0	0	0	0	1	1	6	0	0	0	0	0	0	0	0	0	0	16	0	0	0	0	0	0	0	0	0	0	0	0	0	0	0	0	0
d__Bacteria	k__norank_d__Bacteria	p__Proteobacteria	c__Gammaproteobacteria	o__Enterobacteriales	f__Enterobacteriaceae	g__Morganella	s__Morganella_morganii_subsp._morganii_g__Morganella	OTU53	0	1	0	0	0	0	30	0	0	0	0	0	0	0	0	0	0	155	0	0	0	0	0	0	6	0	0	0	0	0	0	0	0	0	0	0	0	0	0	0	0
d__Bacteria	k__norank_d__Bacteria	p__Firmicutes	c__Clostridia	o__Clostridiales	f__Lachnospiraceae	g__Marvinbryantia	s__metagenome_g__Marvinbryantia	OTU38	0	2	0	1	0	0	0	1	3	22	4	0	0	6	13	8	1	0	3	0	0	0	0	8	0	4	2	0	0	0	2	2	3	52	10	0	1	0	0	6	5
d__Bacteria	k__norank_d__Bacteria	p__Proteobacteria	c__Alphaproteobacteria	o__Rickettsiales	f__Mitochondria	g__norank_f__Mitochondria	s__unclassified_g__norank_f__Mitochondria	OTU2718	0	0	0	0	0	0	0	1	0	1	0	2	208	0	0	36	0	0	0	0	0	0	0	0	0	0	0	0	0	0	0	0	0	0	0	0	0	0	0	0	0
d__Bacteria	k__norank_d__Bacteria	p__unclassified_k__norank_d__Bacteria	c__unclassified_k__norank_d__Bacteria	o__unclassified_k__norank_d__Bacteria	f__unclassified_k__norank_d__Bacteria	g__unclassified_k__norank_d__Bacteria	s__unclassified_k__norank_d__Bacteria	OTU1818	0	0	0	0	0	1	0	0	1	1	2	5	1	0	0	0	0	0	0	0	0	0	0	1	0	15	8	0	0	2	0	0	0	0	0	0	0	0	0	0	0
d__Bacteria	k__norank_d__Bacteria	p__Firmicutes	c__Bacilli	o__Bacillales	f__Alicyclobacillaceae	g__Tumebacillus	s__uncultured_bacterium_g__Tumebacillus	OTU1254	0	0	0	0	0	0	0	0	0	0	0	0	0	0	0	0	0	0	0	0	0	0	0	0	0	0	0	0	0	0	0	0	0	0	0	0	0	0	0	0	0
d__Bacteria	k__norank_d__Bacteria	p__Bacteroidetes	c__Bacteroidia	o__Chitinophagales	f__Chitinophagaceae	g__norank_f__Chitinophagaceae	s__uncultured_Sphingobacteriales_bacterium_g__norank_f__Chitinophagaceae	OTU44	0	0	0	0	0	4	0	0	0	0	0	3	0	0	0	0	0	4	0	0	0	0	0	0	0	4	0	0	0	0	0	0	0	0	0	0	0	0	0	0	0
d__Bacteria	k__norank_d__Bacteria	p__Bacteroidetes	c__Bacteroidia	o__Bacteroidales	f__Bacteroidaceae	g__Bacteroides	s__Bacteroides_coprocola_DSM_17136	OTU3014	0	51	132	77	1	42	5	98	181	203	2	725	9	31	1644	38	0	1	974	1	1	156	34	143	0	19	837	1	8	4	191	1	87	62	185	7	61	1	46	42	6
d__Bacteria	k__norank_d__Bacteria	p__Proteobacteria	c__Gammaproteobacteria	o__Betaproteobacteriales	f__Burkholderiaceae	g__Sutterella	s__Sutterella_wadsworthensis	OTU4745	0	0	0	14	0	0	0	1	2	0	1	0	0	0	0	0	0	0	2	0	0	0	0	17	0	0	0	0	0	0	0	17	0	0	0	0	0	1	0	0	0
d__Bacteria	k__norank_d__Bacteria	p__Bacteroidetes	c__Bacteroidia	o__Bacteroidales	f__Barnesiellaceae	g__Barnesiella	s__uncultured_bacterium_g__Barnesiella	OTU4792	0	2	3	12	0	1	0	70	8	2	14	3	4	1	238	36	1	1	75	0	1	3	3	28	0	3	0	2	0	1	0	5	0	83	74	6	1	0	1	1	2
d__Bacteria	k__norank_d__Bacteria	p__Proteobacteria	c__Alphaproteobacteria	o__Rhizobiales	f__Xanthobacteraceae	g__norank_f__Xanthobacteraceae	s__unclassified_g__norank_f__Xanthobacteraceae	OTU4486	0	0	0	0	0	0	0	0	3	0	0	0	49	0	0	0	0	0	4	0	0	0	0	0	0	0	0	0	0	1	0	0	0	0	0	1	0	0	0	0	0
d__Bacteria	k__norank_d__Bacteria	p__Proteobacteria	c__Alphaproteobacteria	o__Rickettsiales	f__Mitochondria	g__norank_f__Mitochondria	s__unclassified_g__norank_f__Mitochondria	OTU1535	0	0	0	0	0	0	0	37	0	0	0	15	1	0	0	0	0	0	0	0	0	0	0	0	0	8	6	0	0	2	0	0	0	0	0	0	0	0	0	0	0
d__Bacteria	k__norank_d__Bacteria	p__Firmicutes	c__Bacilli	o__Lactobacillales	f__Carnobacteriaceae	g__Carnobacterium	s__uncultured_bacterium_g__Carnobacterium	OTU2326	0	0	0	0	0	0	0	0	0	0	0	0	40	0	0	0	0	0	0	0	0	0	0	0	0	0	0	0	0	0	0	0	0	1	0	0	0	0	0	0	0
d__Bacteria	k__norank_d__Bacteria	p__Firmicutes	c__Negativicutes	o__Selenomonadales	f__Veillonellaceae	g__Megasphaera	s__unclassified_g__Megasphaera	OTU234	0	0	0	8	2	6	3	61	9	2	1	2	0	0	0	28	0	0	51	1	0	2	1	129	0	2	18	0	0	1	0	0	0	140	82	11	0	1	1	10	1
d__Bacteria	k__norank_d__Bacteria	p__Proteobacteria	c__Alphaproteobacteria	o__Rhizobiales	f__Pleomorphomonadaceae	g__Pleomorphomonas	s__uncultured_bacterium_g__Pleomorphomonas	OTU3147	0	0	0	0	0	4	0	17	1	0	0	0	2	0	0	10	0	0	1	0	0	1	0	0	0	1	0	0	0	0	0	0	0	0	0	0	0	0	0	0	0
d__Bacteria	k__norank_d__Bacteria	p__Firmicutes	c__Clostridia	o__Clostridiales	f__Lachnospiraceae	g__Lachnospiraceae_NK4A136_group	s__unclassified_g__Lachnospiraceae_NK4A136_group	OTU2112	0	0	0	0	0	0	0	0	0	0	0	0	0	0	0	0	0	0	0	0	0	0	0	2	0	0	0	0	0	1	0	5	0	0	0	0	0	0	0	0	0
d__Bacteria	k__norank_d__Bacteria	p__Bacteroidetes	c__Bacteroidia	o__Bacteroidales	f__Bacteroidaceae	g__Bacteroides	s__Bacteroides_plebeius	OTU1866	1	102	3	193	5	35	6	268	788	1302	4	4	50	3	10	795	4	1	272	2	4	263	1	326	0	69	2214	0	54	12	0	34	0	292	1059	17	153	1	7	283	35
d__Bacteria	k__norank_d__Bacteria	p__Actinobacteria	c__Actinobacteria	o__Coriobacteriales	f__Eggerthellaceae	g__Senegalimassilia	s__uncultured_bacterium_g__Senegalimassilia	OTU5005	0	0	0	1	2	0	0	17	0	0	0	0	0	0	1	38	0	0	8	0	0	0	0	1	0	39	0	0	0	0	0	0	0	4	0	1	0	0	0	0	0
d__Bacteria	k__norank_d__Bacteria	p__Actinobacteria	c__Actinobacteria	o__Kineosporiales	f__Kineosporiaceae	g__Angustibacter	s__uncultured_bacterium_g__Angustibacter	OTU4353	0	0	0	0	0	0	0	0	0	0	0	0	2	0	0	0	0	1	5	0	0	0	0	0	0	1	0	0	0	0	0	1	0	0	0	0	0	0	0	0	0
d__Bacteria	k__norank_d__Bacteria	p__Proteobacteria	c__Alphaproteobacteria	o__Rhizobiales	f__Hyphomicrobiaceae	g__Hyphomicrobium	s__unclassified_g__Hyphomicrobium	OTU2851	0	0	0	0	0	0	0	0	0	0	0	2	1	0	1	15	0	1	0	0	0	0	0	0	0	0	0	1	0	0	0	0	0	0	0	0	0	0	0	0	0
d__Bacteria	k__norank_d__Bacteria	p__Chloroflexi	c__Chloroflexia	o__Thermomicrobiales	f__JG30-KF-CM45	g__norank_f__JG30-KF-CM45	s__uncultured_bacterium_g__norank_f__JG30-KF-CM45	OTU2960	0	0	0	0	0	0	0	0	0	0	0	1	0	0	0	0	0	0	0	0	0	0	0	0	0	7	0	0	0	0	0	0	0	0	0	0	0	0	0	0	0
d__Bacteria	k__norank_d__Bacteria	p__Actinobacteria	c__Actinobacteria	o__IMCC26256	f__norank_o__IMCC26256	g__norank_o__IMCC26256	s__uncultured_Acidimicrobiales_bacterium_g__norank_o__IMCC26256	OTU2915	0	0	0	0	0	1	0	0	0	0	0	0	2	0	0	0	0	2	0	0	0	0	0	0	0	0	0	0	0	0	0	0	0	0	0	0	0	0	0	0	0
d__Bacteria	k__norank_d__Bacteria	p__Proteobacteria	c__Gammaproteobacteria	o__Betaproteobacteriales	f__Burkholderiaceae	g__Ralstonia	s__uncultured_bacterium_g__Ralstonia	OTU1594	3	9	3	12	2	70	9	1539	79	23	70	79	360	20	56	2334	3	4	990	0	3	25	5	1301	0	301	272	9	6	32	30	10	9	1007	12	23	4	8	9	7	3
d__Bacteria	k__norank_d__Bacteria	p__Proteobacteria	c__Gammaproteobacteria	o__Pseudomonadales	f__Moraxellaceae	g__Acinetobacter	s__Acinetobacter_haemolyticus	OTU2214	0	0	0	0	0	0	0	0	0	1	0	1	0	0	0	6	0	0	0	0	0	0	0	52	0	0	3	0	1	0	0	0	0	2	0	0	0	0	0	0	0
d__Bacteria	k__norank_d__Bacteria	p__Firmicutes	c__Clostridia	o__Clostridiales	f__Ruminococcaceae	g__Ruminiclostridium_9	s__uncultured_organism_g__Ruminiclostridium_9	OTU2293	0	0	0	2	0	0	0	4	0	10	0	2	0	5	7	0	0	0	0	0	0	0	0	6	0	1	0	0	0	0	2	0	1	1	5	2	0	0	0	5	1
d__Bacteria	k__norank_d__Bacteria	p__unclassified_k__norank_d__Bacteria	c__unclassified_k__norank_d__Bacteria	o__unclassified_k__norank_d__Bacteria	f__unclassified_k__norank_d__Bacteria	g__unclassified_k__norank_d__Bacteria	s__unclassified_k__norank_d__Bacteria	OTU1311	0	0	0	0	0	0	0	96	2	9	8	62	14	0	0	4	0	0	0	0	0	2	0	371	0	384	33	10	14	11	37	0	6	48	1	1	0	0	1	0	0
d__Bacteria	k__norank_d__Bacteria	p__unclassified_k__norank_d__Bacteria	c__unclassified_k__norank_d__Bacteria	o__unclassified_k__norank_d__Bacteria	f__unclassified_k__norank_d__Bacteria	g__unclassified_k__norank_d__Bacteria	s__unclassified_k__norank_d__Bacteria	OTU782	0	0	0	0	0	0	0	0	1	0	0	0	0	0	0	0	0	0	0	0	0	1	0	3	0	0	1	0	0	1	0	0	1	47	0	0	0	0	0	0	0
d__Bacteria	k__norank_d__Bacteria	p__Bacteroidetes	c__Bacteroidia	o__Bacteroidales	f__Muribaculaceae	g__norank_f__Muribaculaceae	s__uncultured_bacterium_g__norank_f__Muribaculaceae	OTU1447	0	0	0	2	0	0	0	12	0	0	0	0	0	0	0	0	0	0	11	0	0	0	0	6	0	0	0	0	0	0	0	0	0	0	0	1	0	0	0	0	0
d__Bacteria	k__norank_d__Bacteria	p__Firmicutes	c__Clostridia	o__Clostridiales	f__Lachnospiraceae	g__norank_f__Lachnospiraceae	s__uncultured_organism_g__norank_f__Lachnospiraceae	OTU1152	0	0	0	3	0	0	0	0	0	25	1	42	0	0	0	0	0	0	0	0	0	0	1	3	0	0	1	0	0	0	42	0	0	0	12	0	0	0	1	0	7
d__Bacteria	k__norank_d__Bacteria	p__Bacteroidetes	c__Bacteroidia	o__Bacteroidales	f__Muribaculaceae	g__norank_f__Muribaculaceae	s__uncultured_bacterium_g__norank_f__Muribaculaceae	OTU4755	0	0	0	3	0	0	0	21	2	1	0	1	34	1	0	10	0	0	11	0	0	1	0	27	0	0	0	0	0	1	0	0	0	11	0	1	0	0	0	0	0
d__Bacteria	k__norank_d__Bacteria	p__Actinobacteria	c__Actinobacteria	o__Microtrichales	f__Ilumatobacteraceae	g__CL500-29_marine_group	s__metagenome_g__CL500-29_marine_group	OTU2754	0	0	0	0	0	0	0	0	0	0	0	0	5	0	0	0	0	0	0	0	0	1	0	6	0	0	0	0	0	0	0	0	0	0	0	0	0	0	0	0	0
d__Bacteria	k__norank_d__Bacteria	p__Firmicutes	c__Bacilli	o__Lactobacillales	f__Lactobacillaceae	g__Lactobacillus	s__Lactobacillus_reuteri	OTU4916	0	0	0	3	0	1	0	30	1	1	0	0	36	4	0	14	0	0	26	0	0	2	2	16	0	5	0	1	0	2	0	0	0	31	0	3	0	0	0	0	1
d__Bacteria	k__norank_d__Bacteria	p__Cyanobacteria	c__Oxyphotobacteria	o__Chloroplast	f__norank_o__Chloroplast	g__norank_o__Chloroplast	s__unclassified_g__norank_o__Chloroplast	OTU1389	0	0	0	1	0	1	0	16	0	0	0	2	0	0	0	5	0	0	9	0	0	1	0	122	0	0	1	0	0	1	0	0	0	7	0	0	0	0	2	0	0
d__Bacteria	k__norank_d__Bacteria	p__Firmicutes	c__Clostridia	o__Clostridiales	f__Lachnospiraceae	g__Hungatella	s__uncultured_bacterium_g__Hungatella	OTU4641	1	8	0	2	0	2	0	3	0	4	2	14	1	5	6	14	0	1	13	0	0	6	1	4	0	4	0	0	0	0	11	21	14	168	0	4	0	0	0	0	0
d__Bacteria	k__norank_d__Bacteria	p__Proteobacteria	c__Gammaproteobacteria	o__Betaproteobacteriales	f__Neisseriaceae	g__Neisseria	s__Neisseria_subflava	OTU4926	0	3	0	0	0	0	0	13	0	0	11	69	1	8	29	4	0	0	1	0	0	3	0	67	0	0	0	0	1	6	56	0	11	0	4	107	0	4	15	0	1
d__Bacteria	k__norank_d__Bacteria	p__Actinobacteria	c__Actinobacteria	o__Corynebacteriales	f__Corynebacteriaceae	g__Corynebacterium	s__unclassified_g__Corynebacterium	OTU1468	0	0	0	0	0	1	0	72	0	0	0	0	16	0	0	8	0	0	0	0	0	0	0	0	2	0	0	0	0	0	0	0	0	2	0	0	0	0	0	0	0
d__Bacteria	k__norank_d__Bacteria	p__Firmicutes	c__Clostridia	o__Clostridiales	f__Lachnospiraceae	g__Eubacterium]_xylanophilum_group	s__unclassified_g__Eubacterium]_xylanophilum_group	OTU4707	0	0	0	1	0	13	0	10	0	0	0	0	0	0	16	4	0	0	0	0	0	18	0	0	0	0	0	0	0	0	0	0	0	0	1	0	0	0	0	0	0
d__Bacteria	k__norank_d__Bacteria	p__Bacteroidetes	c__Bacteroidia	o__Bacteroidales	f__Muribaculaceae	g__norank_f__Muribaculaceae	s__unclassified_g__norank_f__Muribaculaceae	OTU4761	0	0	0	3	0	0	0	0	1	0	0	0	71	0	0	2	1	0	0	0	0	0	0	14	0	0	0	0	0	3	0	0	0	3	0	0	0	0	0	0	0
d__Bacteria	k__norank_d__Bacteria	p__Actinobacteria	c__Actinobacteria	o__Micrococcales	f__Microbacteriaceae	g__Candidatus_Aquiluna	s__uncultured_bacterium_g__Candidatus_Aquiluna	OTU2253	0	0	0	0	0	0	0	0	0	0	0	0	1	1	0	13	0	0	0	0	0	0	1	4	0	0	0	1	0	1	0	0	0	3	0	1	0	0	0	0	0
d__Bacteria	k__norank_d__Bacteria	p__Bacteroidetes	c__Bacteroidia	o__Bacteroidales	f__Prevotellaceae	g__Paraprevotella	s__Paraprevotella_xylaniphila	OTU2289	0	0	0	0	0	0	0	0	0	1	0	0	0	0	0	0	0	0	9	0	0	0	0	0	0	0	0	0	0	1	0	0	0	0	0	0	0	0	0	0	0
d__Bacteria	k__norank_d__Bacteria	p__Proteobacteria	c__Alphaproteobacteria	o__Rhizobiales	f__Xanthobacteraceae	g__Pseudolabrys	s__metagenome_g__Pseudolabrys	OTU2021	0	0	0	0	0	0	0	26	0	0	0	0	0	0	0	0	0	0	0	0	0	0	0	0	0	0	0	1	0	2	0	0	0	0	0	0	0	0	0	0	0
d__Bacteria	k__norank_d__Bacteria	p__Cyanobacteria	c__Sericytochromatia	o__norank_c__Sericytochromatia	f__norank_c__Sericytochromatia	g__norank_c__Sericytochromatia	s__uncultured_cyanobacterium_g__norank_c__Sericytochromatia	OTU4933	0	0	0	0	0	0	0	0	0	0	0	0	0	0	0	0	0	1	0	0	0	0	0	0	0	5	0	0	0	0	0	0	0	0	0	0	0	0	0	0	0
d__Bacteria	k__norank_d__Bacteria	p__Firmicutes	c__Clostridia	o__Clostridiales	f__Lachnospiraceae	g__norank_f__Lachnospiraceae	s__unclassified_g__norank_f__Lachnospiraceae	OTU1355	0	0	1	0	0	0	0	0	0	1	0	0	0	1	0	0	0	0	0	0	0	0	0	0	0	0	0	0	0	0	0	0	0	0	0	1	0	0	0	0	0
d__Bacteria	k__norank_d__Bacteria	p__Proteobacteria	c__Alphaproteobacteria	o__Rickettsiales	f__Mitochondria	g__norank_f__Mitochondria	s__unclassified_g__norank_f__Mitochondria	OTU1539	0	0	0	0	0	0	0	42	0	0	3	17	0	0	0	3	0	0	0	0	0	0	0	24	0	32	6	0	0	1	2	0	0	17	0	0	0	0	0	0	0
d__Bacteria	k__norank_d__Bacteria	p__unclassified_k__norank_d__Bacteria	c__unclassified_k__norank_d__Bacteria	o__unclassified_k__norank_d__Bacteria	f__unclassified_k__norank_d__Bacteria	g__unclassified_k__norank_d__Bacteria	s__unclassified_k__norank_d__Bacteria	OTU1034	0	0	0	0	0	0	0	0	0	1	0	1	0	0	0	0	0	0	0	0	0	0	0	11	0	2	2	0	0	0	0	0	0	6	0	0	0	0	0	0	0
d__Bacteria	k__norank_d__Bacteria	p__Proteobacteria	c__Alphaproteobacteria	o__Rhizobiales	f__Rhizobiaceae	g__unclassified_f__Rhizobiaceae	s__unclassified_f__Rhizobiaceae	OTU4312	0	0	0	0	0	0	0	29	0	0	0	1	0	0	0	0	0	1	0	0	0	0	0	1	0	0	0	0	0	0	0	0	1	0	0	0	1	0	0	0	0
d__Bacteria	k__norank_d__Bacteria	p__Firmicutes	c__Negativicutes	o__Selenomonadales	f__Veillonellaceae	g__Allisonella	s__uncultured_bacterium_g__Allisonella	OTU4920	0	0	0	0	0	0	0	0	0	0	0	0	0	0	0	0	0	0	8	0	0	0	0	10	0	0	0	0	0	0	0	0	0	0	1	1	0	0	0	3	8
d__Bacteria	k__norank_d__Bacteria	p__Bacteroidetes	c__Bacteroidia	o__Chitinophagales	f__Chitinophagaceae	g__norank_f__Chitinophagaceae	s__uncultured_bacterium_g__norank_f__Chitinophagaceae	OTU4850	0	0	0	0	0	4	0	0	0	0	0	0	0	0	0	0	0	1	0	0	0	0	0	0	0	5	0	1	0	0	0	0	0	0	0	0	0	1	0	0	0
d__Bacteria	k__norank_d__Bacteria	p__Firmicutes	c__Negativicutes	o__Selenomonadales	f__Acidaminococcaceae	g__Phascolarctobacterium	s__uncultured_Firmicutes_bacterium_g__Phascolarctobacterium	OTU845	0	0	0	0	0	0	0	0	0	0	0	0	1	0	0	5	0	0	12	0	0	3	0	32	0	0	0	0	0	0	0	0	0	18	1	0	0	0	1	0	0
d__Bacteria	k__norank_d__Bacteria	p__Firmicutes	c__Clostridia	o__Clostridiales	f__Ruminococcaceae	g__Ruminiclostridium_9	s__uncultured_bacterium_g__Ruminiclostridium_9	OTU3713	0	0	0	0	0	1	0	0	0	0	0	5	0	0	0	0	0	0	2	0	0	0	0	4	0	0	0	0	0	1	0	0	0	4	0	0	0	0	0	0	0
d__Bacteria	k__norank_d__Bacteria	p__unclassified_k__norank_d__Bacteria	c__unclassified_k__norank_d__Bacteria	o__unclassified_k__norank_d__Bacteria	f__unclassified_k__norank_d__Bacteria	g__unclassified_k__norank_d__Bacteria	s__unclassified_k__norank_d__Bacteria	OTU1124	0	0	0	0	0	0	0	4	0	0	2	1	1	0	0	0	0	0	0	0	0	0	0	4	0	1	0	0	0	3	1	0	0	9	0	0	0	0	0	0	0
d__Bacteria	k__norank_d__Bacteria	p__Actinobacteria	c__Actinobacteria	o__Micrococcales	f__Micrococcaceae	g__Rothia	s__uncultured_organism_g__Rothia	OTU4862	0	1	0	0	0	0	0	2	0	1	26	2	0	8	1	3	0	0	4	1	0	0	0	54	0	0	0	0	1	9	2	1	2	0	0	5	0	4	0	0	0
d__Bacteria	k__norank_d__Bacteria	p__Actinobacteria	c__Actinobacteria	o__Frankiales	f__norank_o__Frankiales	g__norank_o__Frankiales	s__uncultured_bacterium_g__norank_o__Frankiales	OTU133	0	0	0	0	0	0	0	0	0	0	0	0	3	0	0	0	0	0	0	0	0	1	0	0	0	0	1	0	0	0	0	2	0	0	0	0	0	0	0	0	0
d__Bacteria	k__norank_d__Bacteria	p__Firmicutes	c__Bacilli	o__Lactobacillales	f__Lactobacillaceae	g__Lactobacillus	s__Lactobacillus_intestinalis	OTU9	0	0	1	2	0	0	0	18	0	0	0	0	3	0	1	0	0	0	14	1	1	0	1	65	0	1	0	0	0	1	0	0	0	19	0	3	0	1	1	0	0
d__Bacteria	k__norank_d__Bacteria	p__Actinobacteria	c__Actinobacteria	o__Coriobacteriales	f__Eggerthellaceae	g__Gordonibacter	s__Gordonibacter_pamelaeae	OTU1111	0	0	0	0	0	0	0	0	0	0	1	0	0	0	22	0	0	0	0	0	0	1	0	0	0	0	1	0	0	0	0	0	0	4	0	0	0	0	0	0	0
d__Bacteria	k__norank_d__Bacteria	p__Firmicutes	c__Clostridia	o__Clostridiales	f__Clostridiaceae_1	g__Clostridium_sensu_stricto_1	s__unclassified_g__Clostridium_sensu_stricto_1	OTU1650	0	2	0	0	0	0	0	0	0	0	5	22	0	0	0	20	0	2	0	0	0	2	0	0	0	2	0	0	0	0	7	4	0	0	1	1	35	0	0	0	0
d__Bacteria	k__norank_d__Bacteria	p__Chloroflexi	c__Chloroflexia	o__Thermomicrobiales	f__JG30-KF-CM45	g__norank_f__JG30-KF-CM45	s__unclassified_g__norank_f__JG30-KF-CM45	OTU1998	0	0	0	0	0	0	0	7	0	0	0	0	0	0	0	0	0	0	0	0	0	0	0	0	0	0	0	1	0	0	0	0	0	0	0	0	0	0	0	0	0
d__Bacteria	k__norank_d__Bacteria	p__Firmicutes	c__Clostridia	o__Clostridiales	f__Lachnospiraceae	g__Agathobacter	s__Eubacterium_ramulus	OTU1190	0	1	6	2	0	6	0	4	112	29	120	2	1	85	79	92	0	0	42	0	0	13	2	7	0	16	74	0	3	7	4	17	87	0	48	20	11	0	0	4	6
d__Bacteria	k__norank_d__Bacteria	p__Acidobacteria	c__Subgroup_6	o__norank_c__Subgroup_6	f__norank_c__Subgroup_6	g__norank_c__Subgroup_6	s__uncultured_bacterium_g__norank_c__Subgroup_6	OTU3902	0	0	0	0	0	0	0	0	1	0	0	0	4	0	0	0	0	0	0	0	0	0	0	0	0	0	0	0	0	0	0	0	0	8	0	0	0	0	0	0	0
d__Bacteria	k__norank_d__Bacteria	p__Firmicutes	c__Erysipelotrichia	o__Erysipelotrichales	f__Erysipelotrichaceae	g__Erysipelatoclostridium	s__Erysipelatoclostridium_ramosum	OTU1574	0	0	8	0	0	0	0	3	0	149	5	49	0	1	0	0	0	0	38	0	0	0	0	0	1	0	1	430	17	0	53	0	0	30	0	108	0	0	12	0	0
d__Bacteria	k__norank_d__Bacteria	p__Bacteroidetes	c__Bacteroidia	o__Bacteroidales	f__Bacteroidaceae	g__Bacteroides	s__Bacteroides_nordii	OTU1624	0	0	1	1	0	0	0	0	0	5	0	23	0	0	12	18	0	0	7	0	1	2	0	2	0	0	0	0	0	0	4	0	0	10	0	1	0	1	0	3	0
d__Bacteria	k__norank_d__Bacteria	p__Actinobacteria	c__Actinobacteria	o__Propionibacteriales	f__Propionibacteriaceae	g__Cutibacterium	s__Cutibacterium_acnes_g__Cutibacterium	OTU2247	0	0	1	0	0	6	0	37	4	5	0	4	43	0	2	57	0	0	6	0	0	26	1	114	0	2	1	0	0	3	4	1	1	10	0	3	0	0	0	1	0
d__Bacteria	k__norank_d__Bacteria	p__unclassified_k__norank_d__Bacteria	c__unclassified_k__norank_d__Bacteria	o__unclassified_k__norank_d__Bacteria	f__unclassified_k__norank_d__Bacteria	g__unclassified_k__norank_d__Bacteria	s__unclassified_k__norank_d__Bacteria	OTU1955	0	0	0	1	0	0	0	48	0	1	2	20	0	0	0	0	0	0	0	0	0	11	0	138	0	25	24	0	0	1	0	0	0	18	0	1	1	1	0	0	0
d__Bacteria	k__norank_d__Bacteria	p__Bacteroidetes	c__Bacteroidia	o__Bacteroidales	f__Barnesiellaceae	g__Coprobacter	s__unclassified_g__Coprobacter	OTU4593	0	0	0	6	0	0	0	6	4	5	0	0	0	0	1	0	1	0	1	1	0	1	0	27	0	0	0	0	1	0	0	0	0	27	1	0	0	0	0	0	0
d__Bacteria	k__norank_d__Bacteria	p__Patescibacteria	c__Saccharimonadia	o__Saccharimonadales	f__norank_o__Saccharimonadales	g__norank_o__Saccharimonadales	s__unclassified_g__norank_o__Saccharimonadales	OTU2986	0	0	0	0	0	0	0	0	0	0	0	6	0	0	0	0	0	4	0	2	0	0	0	0	0	8	0	0	0	0	0	0	0	0	0	0	0	2	0	0	0
d__Bacteria	k__norank_d__Bacteria	p__Firmicutes	c__Clostridia	o__Clostridiales	f__Lachnospiraceae	g__Ruminococcus]_gnavus_group	s__unclassified_g__Ruminococcus]_gnavus_group	OTU4884	0	3	88	6	2	2	2	6	771	1	41	106	88	193	14	35	1	2	808	2	2	2	23	21	4	2	526	3784	1	10	89	0	96	335	78	537	33	1	27	11	5
d__Bacteria	k__norank_d__Bacteria	p__Firmicutes	c__Clostridia	o__Clostridiales	f__Ruminococcaceae	g__Eubacterium]_coprostanoligenes_group	s__unclassified_g__Eubacterium]_coprostanoligenes_group	OTU831	0	0	0	0	0	0	0	0	0	0	0	0	0	2	0	0	0	0	0	0	0	0	0	0	0	0	0	0	0	0	0	0	3	43	0	0	0	0	0	0	0
d__Bacteria	k__norank_d__Bacteria	p__Chloroflexi	c__Gitt-GS-136	o__norank_c__Gitt-GS-136	f__norank_c__Gitt-GS-136	g__norank_c__Gitt-GS-136	s__uncultured_bacterium_g__norank_c__Gitt-GS-136	OTU3013	0	1	0	0	0	7	0	44	0	0	0	18	38	0	2	14	0	14	29	1	0	1	0	0	0	60	0	6	1	0	3	2	0	0	12	1	0	1	1	1	0
d__Bacteria	k__norank_d__Bacteria	p__Bacteroidetes	c__Bacteroidia	o__Chitinophagales	f__Chitinophagaceae	g__norank_f__Chitinophagaceae	s__uncultured_Terrimonas_sp._g__norank	OTU4781	0	0	0	0	0	0	0	0	0	0	0	0	0	1	0	0	0	1	0	0	0	0	0	0	0	0	0	0	0	0	0	1	0	1	2	0	0	0	0	0	0
d__Bacteria	k__norank_d__Bacteria	p__unclassified_k__norank_d__Bacteria	c__unclassified_k__norank_d__Bacteria	o__unclassified_k__norank_d__Bacteria	f__unclassified_k__norank_d__Bacteria	g__unclassified_k__norank_d__Bacteria	s__unclassified_k__norank_d__Bacteria	OTU373	0	0	0	0	0	0	0	10	0	0	0	0	0	0	0	0	0	0	0	0	0	0	0	6	0	2	1	0	0	0	0	0	0	0	0	0	0	0	0	0	0
d__Bacteria	k__norank_d__Bacteria	p__Bacteroidetes	c__Bacteroidia	o__Bacteroidales	f__Porphyromonadaceae	g__Porphyromonas	s__Porphyromonas_gingivalis	OTU756	0	0	0	0	0	0	0	0	0	0	0	0	37	26	0	2	1	0	0	0	0	0	0	1	0	0	0	0	0	0	0	0	20	1941	1	0	0	0	0	0	0
d__Bacteria	k__norank_d__Bacteria	p__Firmicutes	c__Bacilli	o__Lactobacillales	f__Streptococcaceae	g__Streptococcus	s__unclassified_g__Streptococcus	OTU1502	1	23	2	12	0	14	0	294	28	30	617	564	480	131	79	381	2	15	70	36	0	59	1	1191	3	13	10	8	13	252	480	10	39	56	7	19	41	42	26	0	3
d__Bacteria	k__norank_d__Bacteria	p__Actinobacteria	c__Actinobacteria	o__Corynebacteriales	f__Mycobacteriaceae	g__Mycobacterium	s__unclassified_g__Mycobacterium	OTU4678	0	0	0	0	0	0	1	3	0	0	0	4	4	1	0	35	0	8	15	1	0	0	0	6	0	12	0	0	0	0	0	1	0	2	2	0	0	3	0	0	0
d__Bacteria	k__norank_d__Bacteria	p__Firmicutes	c__Clostridia	o__Clostridiales	f__Lachnospiraceae	g__Fusicatenibacter	s__uncultured_organism_g__Fusicatenibacter	OTU1332	10	20	45	16	3	11	4	600	125	359	1014	948	12	14	38	220	4	4	273	0	2	47	20	78	14	520	367	79	13	82	415	191	6	152	150	109	81	3	24	13	21
d__Bacteria	k__norank_d__Bacteria	p__Proteobacteria	c__Gammaproteobacteria	o__Enterobacteriales	f__Enterobacteriaceae	g__Escherichia-Shigella	s__unclassified_g__Escherichia-Shigella	OTU1356	0	0	1	1	0	0	0	0	0	0	0	0	0	0	0	0	0	0	0	0	0	0	0	0	0	0	0	0	1	0	0	0	0	0	0	0	2	0	0	1	4
d__Bacteria	k__norank_d__Bacteria	p__unclassified_k__norank_d__Bacteria	c__unclassified_k__norank_d__Bacteria	o__unclassified_k__norank_d__Bacteria	f__unclassified_k__norank_d__Bacteria	g__unclassified_k__norank_d__Bacteria	s__unclassified_k__norank_d__Bacteria	OTU4744	0	0	0	0	0	0	0	29	0	0	0	0	0	0	0	0	0	0	0	0	0	0	0	0	0	9	0	0	0	0	0	0	0	0	0	0	0	0	0	0	0
d__Bacteria	k__norank_d__Bacteria	p__Firmicutes	c__Negativicutes	o__Selenomonadales	f__Veillonellaceae	g__Veillonella	s__Veillonella_sp._oral_taxon_780	OTU5012	0	0	0	0	0	0	0	0	0	0	0	8	0	1	0	0	0	0	0	0	0	0	0	0	0	0	0	0	0	0	14	0	2	0	1	1	0	2	0	0	0
d__Bacteria	k__norank_d__Bacteria	p__Fusobacteria	c__Fusobacteriia	o__Fusobacteriales	f__Fusobacteriaceae	g__Fusobacterium	s__Fusobacterium_mortiferum	OTU1970	0	0	0	1	0	0	0	13	8266	0	0	7	0	0	2	0	1	0	4	0	0	0	0	10	1	0	8025	0	0	1	5	0	0	308	3	2121	0	0	1	41	0
d__Bacteria	k__norank_d__Bacteria	p__Chloroflexi	c__Chloroflexia	o__Thermomicrobiales	f__JG30-KF-CM45	g__norank_f__JG30-KF-CM45	s__uncultured_bacterium_g__norank_f__JG30-KF-CM45	OTU2961	0	0	0	0	0	0	0	0	0	0	0	9	0	0	0	0	0	6	0	0	0	0	0	0	0	24	0	1	1	0	0	0	0	0	2	0	0	1	0	0	0
d__Bacteria	k__norank_d__Bacteria	p__Firmicutes	c__Clostridia	o__Clostridiales	f__Clostridiaceae_1	g__Clostridium_sensu_stricto_1	s__metagenome_g__Clostridium_sensu_stricto_1	OTU1316	0	7	0	5	0	2	1	23	5	1	5	18	16	3	40	52	1	0	16	0	0	1	0	32	0	20	12	0	0	1	8	411	1	16	2	2	0	0	0	0	1
d__Bacteria	k__norank_d__Bacteria	p__Firmicutes	c__Clostridia	o__Clostridiales	f__Family_XIII	g__Family_XIII_UCG-001	s__uncultured_bacterium_g__Family_XIII_UCG-001	OTU4579	0	0	0	0	0	0	0	0	0	0	0	0	0	0	0	0	0	0	0	0	0	2	0	0	0	0	0	0	0	0	0	0	0	1	0	0	0	0	0	0	0
d__Bacteria	k__norank_d__Bacteria	p__Bacteroidetes	c__Bacteroidia	o__Bacteroidales	f__Marinifilaceae	g__Odoribacter	s__Odoribacter_splanchnicus_DSM_20712	OTU1070	1	12	2	3	2	1	0	22	4	33	1	171	1	0	120	2	0	4	32	0	0	26	0	43	0	13	1	0	2	0	56	26	1	84	24	2	2	2	1	0	5
d__Bacteria	k__norank_d__Bacteria	p__Actinobacteria	c__Actinobacteria	o__Streptomycetales	f__Streptomycetaceae	g__Streptomyces	s__Streptomyces_microflavus	OTU4934	0	0	0	0	0	0	0	0	1	0	0	0	31	1	0	2	0	0	1	0	0	0	0	9	0	0	0	1	0	0	0	0	0	0	0	4	0	1	0	0	0
d__Bacteria	k__norank_d__Bacteria	p__Firmicutes	c__Clostridia	o__Clostridiales	f__Ruminococcaceae	g__Ruminococcaceae_UCG-002	s__unclassified_g__Ruminococcaceae_UCG-002	OTU2156	0	8	0	8	1	3	0	60	1	116	0	1	4	0	258	18	0	0	20	0	0	4	0	16	0	22	0	0	14	1	0	11	0	7	31	1	4	2	0	0	24
d__Bacteria	k__norank_d__Bacteria	p__unclassified_k__norank_d__Bacteria	c__unclassified_k__norank_d__Bacteria	o__unclassified_k__norank_d__Bacteria	f__unclassified_k__norank_d__Bacteria	g__unclassified_k__norank_d__Bacteria	s__unclassified_k__norank_d__Bacteria	OTU1951	0	0	0	0	0	0	0	19	0	0	0	0	0	0	0	1	0	0	0	0	0	0	0	45	0	2	2	0	0	6	4	1	0	18	0	0	0	0	0	0	0
d__Bacteria	k__norank_d__Bacteria	p__unclassified_k__norank_d__Bacteria	c__unclassified_k__norank_d__Bacteria	o__unclassified_k__norank_d__Bacteria	f__unclassified_k__norank_d__Bacteria	g__unclassified_k__norank_d__Bacteria	s__unclassified_k__norank_d__Bacteria	OTU1957	0	0	0	1	0	0	0	0	0	0	1	1	0	0	0	0	0	0	0	0	0	0	0	21	0	9	3	0	0	0	1	0	0	2	0	0	0	0	0	0	0
d__Bacteria	k__norank_d__Bacteria	p__Bacteroidetes	c__Bacteroidia	o__Bacteroidales	f__Prevotellaceae	g__norank_f__Prevotellaceae	s__metagenome_g__norank_f__Prevotellaceae	OTU4791	0	0	0	0	0	2	0	0	1	0	0	0	0	0	0	0	0	0	17	0	1	2	1	13	0	0	0	0	0	0	0	0	0	11	1	0	1	0	0	1	1
d__Bacteria	k__norank_d__Bacteria	p__Chloroflexi	c__Chloroflexia	o__Thermomicrobiales	f__JG30-KF-CM45	g__norank_f__JG30-KF-CM45	s__uncultured_bacterium_g__norank_f__JG30-KF-CM45	OTU2250	0	0	0	0	0	0	0	0	0	0	0	0	7	0	0	0	0	0	0	0	0	0	0	0	0	0	0	0	0	0	0	1	0	0	0	0	0	0	0	0	0
d__Bacteria	k__norank_d__Bacteria	p__Bacteroidetes	c__Bacteroidia	o__Flavobacteriales	f__Weeksellaceae	g__Bergeyella	s__uncultured_bacterium_g__Bergeyella	OTU2791	0	0	0	0	0	0	0	0	3	2	0	7	1	8	1	0	0	0	0	0	0	0	0	0	0	0	0	0	0	1	17	0	0	0	0	1	1	0	0	0	0
d__Bacteria	k__norank_d__Bacteria	p__unclassified_k__norank_d__Bacteria	c__unclassified_k__norank_d__Bacteria	o__unclassified_k__norank_d__Bacteria	f__unclassified_k__norank_d__Bacteria	g__unclassified_k__norank_d__Bacteria	s__unclassified_k__norank_d__Bacteria	OTU1920	0	0	0	0	0	0	0	10	0	0	1	6	1	0	0	0	0	0	0	0	0	1	0	2	0	1	2	0	0	0	0	0	0	0	0	0	0	0	0	0	0
d__Bacteria	k__norank_d__Bacteria	p__unclassified_k__norank_d__Bacteria	c__unclassified_k__norank_d__Bacteria	o__unclassified_k__norank_d__Bacteria	f__unclassified_k__norank_d__Bacteria	g__unclassified_k__norank_d__Bacteria	s__unclassified_k__norank_d__Bacteria	OTU884	0	0	0	0	0	0	0	0	0	0	0	0	0	0	0	0	0	0	0	0	0	0	0	17	0	0	0	0	0	0	0	0	0	207	0	0	0	0	0	0	0
d__Bacteria	k__norank_d__Bacteria	p__Firmicutes	c__Negativicutes	o__Selenomonadales	f__Veillonellaceae	g__Veillonella	s__uncultured_organism_g__Veillonella	OTU2051	0	14	1	7	2	6	0	405	35	10	314	62	101	92	36	30	0	0	32	13	0	10	2	606	21	385	2	17	4	116	104	8	15	38	10	25	30	76	27	0	1
d__Bacteria	k__norank_d__Bacteria	p__Chloroflexi	c__Anaerolineae	o__Anaerolineales	f__Anaerolineaceae	g__norank_f__Anaerolineaceae	s__uncultured_prokaryote_g__norank_f__Anaerolineaceae	OTU2773	0	0	0	0	0	0	0	2	0	0	0	0	0	1	0	0	0	0	1	0	0	0	0	7	0	0	0	0	0	0	0	0	0	1	0	0	0	0	0	0	0
d__Bacteria	k__norank_d__Bacteria	p__Bacteroidetes	c__Bacteroidia	o__Bacteroidales	f__Prevotellaceae	g__Prevotella_9	s__uncultured_bacterium_g__Prevotella_9	OTU1494	0	0	0	0	0	0	0	5	0	0	0	0	0	0	0	0	1	1	0	0	0	0	0	0	0	2	0	1	0	0	1	0	0	0	0	0	0	0	0	0	0
d__Bacteria	k__norank_d__Bacteria	p__Firmicutes	c__Bacilli	o__Lactobacillales	f__Leuconostocaceae	g__Weissella	s__Weissella_cibaria	OTU2734	0	341	9	194	0	2	3	19	1	0	0	1	254	0	0	0	0	15	51	1	0	2	1	77	0	1	4	0	0	0	227	0	0	38	2	5	0	0	1	0	0
d__Bacteria	k__norank_d__Bacteria	p__Actinobacteria	c__Actinobacteria	o__Propionibacteriales	f__Propionibacteriaceae	g__Microlunatus	s__unclassified_g__Microlunatus	OTU2318	0	1	0	0	0	0	0	0	0	0	0	2	15	0	0	0	0	0	0	0	0	0	0	0	0	4	0	2	0	2	0	0	0	0	0	0	0	0	0	0	0
d__Bacteria	k__norank_d__Bacteria	p__Firmicutes	c__Bacilli	o__Lactobacillales	f__Lactobacillaceae	g__Lactobacillus	s__Lactobacillus_salivarius	OTU2082	0	0	0	2	0	1	1	0	0	0	0	256	0	0	0	0	0	0	0	0	0	0	0	2	0	0	0	1	0	0	420	0	0	0	0	1	0	1	0	0	0
d__Bacteria	k__norank_d__Bacteria	p__Actinobacteria	c__Actinobacteria	o__Kineosporiales	f__Kineosporiaceae	g__Angustibacter	s__uncultured_bacterium_g__Angustibacter	OTU107	0	0	0	0	0	2	0	23	0	0	0	1	0	0	0	0	0	1	14	0	1	0	0	0	0	0	0	0	0	0	1	0	0	0	0	0	0	0	0	1	0
d__Bacteria	k__norank_d__Bacteria	p__Bacteroidetes	c__Bacteroidia	o__Bacteroidales	f__Bacteroidaceae	g__Bacteroides	s__Bacteroides_cellulosilyticus	OTU1670	0	0	0	23	0	10	4	78	11	6	4	27	6	0	37	2	0	0	36	1	0	5	0	80	0	6	13	10	0	4	8	0	0	24	3	6	1	0	0	0	0
d__Bacteria	k__norank_d__Bacteria	p__Bacteroidetes	c__Bacteroidia	o__Bacteroidales	f__Bacteroidaceae	g__Bacteroides	s__Bacteroides_salyersiae_WAL_10018__DSM_18765__JCM_12988	OTU1995	0	0	0	6	1	0	1	0	21	37	0	1	1	0	4	0	0	0	5	0	0	7	0	6	0	0	50	78	3	0	0	24	0	29	0	2	0	0	0	0	4
d__Bacteria	k__norank_d__Bacteria	p__Bacteroidetes	c__Bacteroidia	o__Bacteroidales	f__Prevotellaceae	g__Prevotellaceae_UCG-001	s__uncultured_Bacteroidales_bacterium_g__Prevotellaceae_UCG-001	OTU4790	0	0	0	1	0	0	0	0	0	0	0	0	0	0	0	45	0	0	8	0	0	0	0	1	0	0	0	0	0	0	0	0	0	2	1	2	0	0	0	0	0
d__Bacteria	k__norank_d__Bacteria	p__Actinobacteria	c__Actinobacteria	o__Actinomycetales	f__Actinomycetaceae	g__Actinomyces	s__Actinomyces_odontolyticus	OTU420	0	2	1	0	0	4	1	4	2	0	35	11	9	6	5	17	0	0	17	7	0	1	0	120	0	4	2	0	0	31	25	6	3	4	4	4	11	0	1	0	0
d__Bacteria	k__norank_d__Bacteria	p__Actinobacteria	c__Actinobacteria	o__Coriobacteriales	f__Coriobacteriales_Incertae_Sedis	g__Raoultibacter	s__unclassified_g__Raoultibacter	OTU2288	0	0	0	0	0	0	0	0	0	1	0	0	0	0	1	0	0	0	6	0	0	0	0	0	0	0	2	0	0	0	0	0	0	1	0	0	0	0	0	1	0
d__Bacteria	k__norank_d__Bacteria	p__unclassified_k__norank_d__Bacteria	c__unclassified_k__norank_d__Bacteria	o__unclassified_k__norank_d__Bacteria	f__unclassified_k__norank_d__Bacteria	g__unclassified_k__norank_d__Bacteria	s__unclassified_k__norank_d__Bacteria	OTU1825	0	0	0	0	0	0	0	0	0	3	1	2	2	0	0	0	0	0	0	0	0	1	0	10	0	77	8	0	0	1	0	0	0	0	0	0	0	0	0	0	0
d__Bacteria	k__norank_d__Bacteria	p__Firmicutes	c__Clostridia	o__Clostridiales	f__Ruminococcaceae	g__Ruminococcus_2	s__unclassified_g__Ruminococcus_2	OTU5004	0	0	1	19	0	38	0	24	5	2	1	1	2	0	135	6	0	0	42	1	0	21	2	53	0	3	7	0	0	1	0	1	0	68	0	2	6	1	0	0	0
d__Bacteria	k__norank_d__Bacteria	p__Firmicutes	c__Erysipelotrichia	o__Erysipelotrichales	f__Erysipelotrichaceae	g__Dubosiella	s__uncultured_bacterium_g__Dubosiella	OTU2636	0	0	0	6	0	1	0	38	2	0	5	0	484	0	2	38	0	0	38	0	0	0	0	45	0	1	2	1	0	2	1	0	1	31	0	1	1	0	1	0	0
d__Bacteria	k__norank_d__Bacteria	p__Bacteroidetes	c__Bacteroidia	o__Bacteroidales	f__Muribaculaceae	g__norank_f__Muribaculaceae	s__uncultured_Bacteroidales_bacterium_g__norank_f__Muribaculaceae	OTU131	0	0	0	3	0	0	0	0	0	0	0	0	2	0	0	0	0	0	1	0	0	0	0	3	0	0	0	0	0	0	0	0	0	17	0	3	0	0	0	0	0
d__Bacteria	k__norank_d__Bacteria	p__Actinobacteria	c__Actinobacteria	o__Corynebacteriales	f__Corynebacteriaceae	g__Corynebacterium_1	s__Corynebacterium_lipophiloflavum	OTU1462	0	0	0	0	0	0	0	13	0	0	1	0	0	0	0	0	0	0	0	0	0	0	0	4	0	0	0	0	0	0	0	0	0	2	0	1	0	0	0	0	0
d__Bacteria	k__norank_d__Bacteria	p__Bacteroidetes	c__Bacteroidia	o__Bacteroidales	f__Muribaculaceae	g__norank_f__Muribaculaceae	s__unclassified_g__norank_f__Muribaculaceae	OTU2361	0	0	0	2	0	0	0	0	1	0	1	0	26	0	0	2	0	0	2	0	0	0	0	1	0	0	1	0	0	0	0	0	0	0	0	0	0	0	0	0	0
d__Bacteria	k__norank_d__Bacteria	p__Chloroflexi	c__KD4-96	o__norank_c__KD4-96	f__norank_c__KD4-96	g__norank_c__KD4-96	s__unclassified_g__norank_c__KD4-96	OTU3926	0	3	0	0	0	0	0	32	0	0	0	2	16	0	0	0	0	0	20	1	0	0	0	0	0	3	0	1	0	0	0	0	1	6	2	0	0	1	0	0	0
d__Bacteria	k__norank_d__Bacteria	p__Firmicutes	c__Clostridia	o__Clostridiales	f__Ruminococcaceae	g__Ruminococcaceae_UCG-004	s__uncultured_bacterium_g__Ruminococcaceae_UCG-004	OTU3022	0	7	0	1	0	0	0	1	3	30	0	0	0	4	87	0	0	0	0	0	1	0	0	3	1	0	2	0	5	0	0	4	9	52	8	9	0	0	0	0	13
d__Bacteria	k__norank_d__Bacteria	p__Firmicutes	c__Clostridia	o__Clostridiales	f__Ruminococcaceae	g__Ruminococcus_1	s__Ruminococcus_bicirculans	OTU1252	1	0	1	4	0	45	1	3	3	1	2	29	6	2	16	8	1	0	14	0	0	134	0	12	0	3	0	1	0	2	22	0	0	16	17	2	4	0	1	1	0
d__Bacteria	k__norank_d__Bacteria	p__Proteobacteria	c__Gammaproteobacteria	o__Pasteurellales	f__Pasteurellaceae	g__Haemophilus	s__Haemophilus_parainfluenzae_T3T1	OTU1208	0	16	0	12	0	0	1	64	279	67	1226	1153	171	322	219	211	0	5	34	4	0	7	1	115	1	57	17	15	7	178	1904	2	115	12	12	31	116	191	14	0	2
d__Bacteria	k__norank_d__Bacteria	p__Bacteroidetes	c__Bacteroidia	o__Bacteroidales	f__Prevotellaceae	g__Alloprevotella	s__unclassified_g__Alloprevotella	OTU2904	0	0	0	0	0	0	0	0	0	0	0	0	2	0	0	0	0	0	5	0	0	1	0	5	0	0	0	0	0	2	0	0	0	0	0	0	0	0	1	0	0
d__Bacteria	k__norank_d__Bacteria	p__Bacteroidetes	c__Bacteroidia	o__Bacteroidales	f__Rikenellaceae	g__Alistipes	s__uncultured_bacterium_g__Alistipes	OTU1486	0	0	0	2	0	0	0	20	0	0	0	0	2	1	0	0	0	0	10	0	0	0	0	4	0	0	0	0	0	0	0	0	0	2	0	1	0	0	1	0	0
d__Bacteria	k__norank_d__Bacteria	p__Bacteroidetes	c__Bacteroidia	o__Bacteroidales	f__Muribaculaceae	g__norank_f__Muribaculaceae	s__uncultured_Bacteroidales_bacterium_g__norank_f__Muribaculaceae	OTU2697	0	0	0	3	0	0	1	20	0	0	0	0	23	0	0	0	0	0	4	0	0	1	1	19	0	0	0	0	0	1	0	0	0	0	0	0	0	0	0	0	0
d__Bacteria	k__norank_d__Bacteria	p__Firmicutes	c__Clostridia	o__Clostridiales	f__Lachnospiraceae	g__Lachnospiraceae_ND3007_group	s__metagenome_g__Lachnospiraceae_ND3007_group	OTU1924	0	5	1	3	2	0	0	25	48	1	48	45	0	8	129	176	0	0	2	0	0	15	2	4	1	44	82	3	0	6	33	11	5	36	26	4	2	0	1	8	4
d__Bacteria	k__norank_d__Bacteria	p__Firmicutes	c__Negativicutes	o__Selenomonadales	f__Veillonellaceae	g__Megasphaera	s__Megasphaera_micronuciformis	OTU1595	0	0	1	0	0	0	0	3	1	0	10	0	27	0	1	0	0	0	0	1	0	0	0	8	0	3	0	0	0	4	1	0	0	0	3	0	1	0	1	0	0
d__Bacteria	k__norank_d__Bacteria	p__Acidobacteria	c__Blastocatellia_Subgroup_4	o__Blastocatellales	f__Blastocatellaceae	g__JGI_0001001-H03	s__uncultured_bacterium_g__JGI_0001001-H03	OTU921	0	0	0	0	0	0	0	0	0	0	0	1	0	0	2	0	0	3	3	0	0	0	0	0	0	0	0	0	0	0	0	1	0	1	0	0	0	0	0	0	0
d__Bacteria	k__norank_d__Bacteria	p__Proteobacteria	c__Alphaproteobacteria	o__Rhizobiales	f__Methyloligellaceae	g__norank_f__Methyloligellaceae	s__metagenome_g__norank_f__Methyloligellaceae	OTU3240	0	0	0	0	0	0	0	0	0	0	0	0	7	1	0	0	0	0	0	0	0	0	0	0	0	0	0	0	0	0	0	0	0	0	0	0	0	0	0	0	0
d__Bacteria	k__norank_d__Bacteria	p__unclassified_k__norank_d__Bacteria	c__unclassified_k__norank_d__Bacteria	o__unclassified_k__norank_d__Bacteria	f__unclassified_k__norank_d__Bacteria	g__unclassified_k__norank_d__Bacteria	s__unclassified_k__norank_d__Bacteria	OTU1713	0	0	0	0	0	0	0	0	1	0	2	0	0	0	0	0	0	0	0	0	0	0	1	89	1	18	0	0	0	1	5	0	0	20	0	0	0	0	0	0	0
d__Bacteria	k__norank_d__Bacteria	p__Bacteroidetes	c__Bacteroidia	o__Bacteroidales	f__Barnesiellaceae	g__Coprobacter	s__unclassified_g__Coprobacter	OTU1510	0	0	0	2	0	0	0	10	0	0	0	0	0	0	26	0	0	0	2	0	0	1	0	12	0	0	0	0	0	0	0	0	0	0	0	0	0	0	0	0	0
d__Bacteria	k__norank_d__Bacteria	p__Firmicutes	c__Clostridia	o__Clostridiales	f__Family_XIII	g__Family_XIII_AD3011_group	s__uncultured_bacterium_g__Family_XIII_AD3011_group	OTU2284	0	0	0	2	0	0	0	5	0	10	0	0	0	3	8	23	0	1	2	0	0	1	1	8	0	1	1	0	1	0	0	10	2	66	0	10	0	0	0	0	3
d__Bacteria	k__norank_d__Bacteria	p__Actinobacteria	c__Actinobacteria	o__Propionibacteriales	f__Nocardioidaceae	g__Marmoricola	s__uncultured_bacterium_g__Marmoricola	OTU2290	0	0	0	0	0	0	0	20	0	0	0	0	5	0	0	0	0	0	0	0	0	0	0	0	0	2	0	0	0	0	0	0	0	0	0	0	0	1	0	0	0
d__Bacteria	k__norank_d__Bacteria	p__Firmicutes	c__Clostridia	o__Clostridiales	f__Family_XI_o__Clostridiales	g__Finegoldia	s__uncultured_bacterium_g__Finegoldia	OTU1060	0	0	0	0	0	0	0	0	0	0	0	1	0	0	0	0	0	0	0	0	0	0	0	3	0	0	1	0	0	0	0	0	0	0	0	19	0	1	0	0	0
d__Bacteria	k__norank_d__Bacteria	p__Proteobacteria	c__Alphaproteobacteria	o__Azospirillales	f__Azospirillaceae	g__Azospirillum	s__Azospirillum_zeae	OTU1345	0	0	0	0	0	3	0	34	0	0	0	8	0	0	3	0	0	2	3	1	0	0	0	0	0	13	0	3	0	0	0	1	0	0	2	0	0	0	0	1	0
d__Bacteria	k__norank_d__Bacteria	p__Firmicutes	c__Clostridia	o__Clostridiales	f__Ruminococcaceae	g__norank_f__Ruminococcaceae	s__human_gut_metagenome_g__norank_f__Ruminococcaceae	OTU2161	0	0	0	0	0	0	0	1	6	2	0	0	0	0	15	6	0	0	2	0	0	1	0	0	0	1	6	0	0	1	0	1	0	3	0	1	0	0	0	4	0
d__Bacteria	k__norank_d__Bacteria	p__Firmicutes	c__Clostridia	o__Clostridiales	f__Lachnospiraceae	g__Lachnoclostridium	s__Clostridium]_symbiosum	OTU5017	1	0	0	0	0	0	0	2	1	0	0	10	0	3	0	0	0	0	2	0	0	1	0	8	0	0	1	0	0	0	15	0	2	33	1	21	0	1	0	9	0
d__Bacteria	k__norank_d__Bacteria	p__Firmicutes	c__Clostridia	o__DTU014	f__norank_o__DTU014	g__norank_o__DTU014	s__unclassified_g__norank_o__DTU014	OTU4958	0	0	0	0	0	0	0	0	0	0	0	0	0	0	4	0	0	0	0	0	0	0	0	0	0	0	0	0	0	0	0	1	0	5	0	0	0	0	0	0	0
d__Bacteria	k__norank_d__Bacteria	p__Proteobacteria	c__Gammaproteobacteria	o__Betaproteobacteriales	f__Burkholderiaceae	g__Burkholderia-Caballeronia-Paraburkholderia	s__Paraburkholderia_ferrariae	OTU1869	0	0	0	0	0	0	0	16	0	1	1	0	4	0	0	35	0	0	12	0	0	0	0	14	0	0	1	0	0	0	0	0	0	9	0	0	0	0	0	0	0
d__Bacteria	k__norank_d__Bacteria	p__unclassified_k__norank_d__Bacteria	c__unclassified_k__norank_d__Bacteria	o__unclassified_k__norank_d__Bacteria	f__unclassified_k__norank_d__Bacteria	g__unclassified_k__norank_d__Bacteria	s__unclassified_k__norank_d__Bacteria	OTU1386	0	0	0	0	0	0	0	7	0	0	3	0	2	0	0	1	0	0	0	0	0	0	0	9	0	0	0	0	0	0	0	0	0	6	0	0	0	0	0	0	0
d__Bacteria	k__norank_d__Bacteria	p__Proteobacteria	c__Alphaproteobacteria	o__Rhizobiales	f__Devosiaceae	g__Devosia	s__metagenome_g__Devosia	OTU4076	0	0	0	0	0	9	0	64	0	0	0	10	6	0	0	2	0	10	36	1	0	0	2	4	0	0	0	4	2	1	0	0	0	0	6	0	0	1	0	0	0
d__Bacteria	k__norank_d__Bacteria	p__Bacteroidetes	c__Bacteroidia	o__Bacteroidales	f__Rikenellaceae	g__Rikenellaceae_RC9_gut_group	s__uncultured_bacterium_g__Rikenellaceae_RC9_gut_group	OTU4838	0	0	0	1	0	0	0	5	0	0	0	0	0	0	0	0	0	0	5	0	0	1	0	16	0	0	0	0	0	0	0	0	0	13	0	1	0	0	0	0	0
d__Bacteria	k__norank_d__Bacteria	p__Firmicutes	c__Clostridia	o__Clostridiales	f__Ruminococcaceae	g__Intestinimonas	s__uncultured_bacterium_g__Intestinimonas	OTU741	0	0	0	0	0	2	0	0	0	0	0	0	0	0	2	0	0	0	1	0	0	2	0	3	0	1	0	0	0	0	1	13	0	5	0	0	0	0	0	0	0
d__Bacteria	k__norank_d__Bacteria	p__Actinobacteria	c__Actinobacteria	o__Micrococcales	f__Cellulomonadaceae	g__Actinotalea	s__uncultured_bacterium_g__Actinotalea	OTU3269	0	0	0	0	0	0	0	0	0	0	0	0	3	0	0	3	0	0	0	0	0	0	0	0	0	0	0	0	0	0	0	0	0	0	0	0	0	0	0	0	0
d__Bacteria	k__norank_d__Bacteria	p__Firmicutes	c__Clostridia	o__Clostridiales	f__Peptococcaceae	g__Peptococcus	s__metagenome_g__Peptococcus	OTU4598	0	0	0	0	0	0	0	0	0	0	0	0	0	0	22	2	0	0	0	0	0	0	0	0	0	0	0	0	0	0	0	3	0	0	0	0	0	0	0	0	4
d__Bacteria	k__norank_d__Bacteria	p__Proteobacteria	c__Gammaproteobacteria	o__Xanthomonadales	f__Xanthomonadaceae	g__Stenotrophomonas	s__unclassified_g__Stenotrophomonas	OTU1547	0	0	0	0	0	0	0	25	0	0	0	2	0	0	0	0	0	0	10	0	0	0	0	5	0	0	0	0	1	0	2	0	0	0	0	0	0	0	0	0	0
d__Bacteria	k__norank_d__Bacteria	p__Proteobacteria	c__Alphaproteobacteria	o__Caulobacterales	f__Caulobacteraceae	g__Caulobacter	s__Caulobacter_sp._g__Caulobacter	OTU3169	0	0	0	1	0	0	0	0	0	0	1	0	96	0	1	11	0	0	0	0	0	0	0	1	0	3	0	0	0	3	0	0	0	0	0	0	0	0	0	1	0
d__Bacteria	k__norank_d__Bacteria	p__Bacteroidetes	c__Bacteroidia	o__Bacteroidales	f__Bacteroidaceae	g__Bacteroides	s__unclassified_g__Bacteroides	OTU1338	0	0	1	0	0	3	0	19	9	46	0	60	5	1	36	1	0	0	10	0	0	9	0	29	0	0	12	38	2	2	18	1	0	34	2	62	0	0	0	3	1
d__Bacteria	k__norank_d__Bacteria	p__Bacteroidetes	c__Bacteroidia	o__Bacteroidales	f__Prevotellaceae	g__Prevotella	s__Prevotella_nigrescens	OTU2897	0	0	0	0	0	0	0	7	0	0	0	0	0	0	0	0	0	0	0	0	0	1	0	0	0	0	0	0	0	0	1	10	0	1	0	0	0	0	0	0	0
d__Bacteria	k__norank_d__Bacteria	p__Firmicutes	c__Clostridia	o__Clostridiales	f__Ruminococcaceae	g__Ruminococcaceae_NK4A214_group	s__uncultured_rumen_bacterium_g__Ruminococcaceae_NK4A214_group	OTU2582	0	0	0	1	0	0	0	0	0	1	0	0	23	0	0	3	1	0	4	0	0	0	0	16	0	0	0	1	0	0	0	3	0	8	0	0	0	0	0	0	0
d__Bacteria	k__norank_d__Bacteria	p__Proteobacteria	c__Gammaproteobacteria	o__Pseudomonadales	f__Pseudomonadaceae	g__Pseudomonas	s__unclassified_g__Pseudomonas	OTU1966	0	0	0	0	0	6	0	0	0	0	1	2	3	0	95	88	0	0	2	0	0	4	0	3	38	0	27	0	0	1	2	0	0	22	0	20	0	0	0	0	0
d__Bacteria	k__norank_d__Bacteria	p__Firmicutes	c__Clostridia	o__Clostridiales	f__Lachnospiraceae	g__Lachnospiraceae_NK4A136_group	s__unclassified_g__Lachnospiraceae_NK4A136_group	OTU3149	0	0	0	0	0	0	0	4	0	0	0	0	7	0	0	10	0	0	4	0	0	0	0	17	0	0	0	0	0	0	0	0	0	7	1	0	0	0	0	0	0
d__Bacteria	k__norank_d__Bacteria	p__Bacteroidetes	c__Bacteroidia	o__Bacteroidales	f__Prevotellaceae	g__unclassified_f__Prevotellaceae	s__unclassified_f__Prevotellaceae	OTU4673	0	0	0	2	0	0	0	0	0	0	0	0	10	0	0	0	0	0	4	0	0	0	0	2	0	1	0	0	0	0	0	0	0	0	0	0	0	0	0	0	0
d__Bacteria	k__norank_d__Bacteria	p__Bacteroidetes	c__Bacteroidia	o__Bacteroidales	f__Muribaculaceae	g__norank_f__Muribaculaceae	s__uncultured_bacterium_g__norank_f__Muribaculaceae	OTU2482	0	0	0	2	0	2	0	2	0	0	0	0	29	0	1	0	0	0	4	1	0	0	0	2	0	0	0	0	0	0	0	0	0	2	0	2	0	0	0	0	0
d__Bacteria	k__norank_d__Bacteria	p__Bacteroidetes	c__Bacteroidia	o__Bacteroidales	f__Prevotellaceae	g__Alloprevotella	s__Alloprevotella_tannerae	OTU2942	0	0	0	0	0	1	0	4	1	0	0	9	4	2	0	0	0	0	2	0	0	0	0	0	0	0	0	0	0	1	3	47	2	0	0	0	0	0	1	0	0
d__Bacteria	k__norank_d__Bacteria	p__Actinobacteria	c__Actinobacteria	o__Micrococcales	f__Micrococcaceae	g__Arthrobacter	s__Arthrobacter_livingstonensis	OTU2825	0	0	0	0	0	0	0	0	0	0	0	1	0	0	0	0	0	0	0	0	0	1	0	0	0	0	0	0	0	0	0	0	0	0	0	0	0	0	0	0	0
d__Bacteria	k__norank_d__Bacteria	p__Bacteroidetes	c__Bacteroidia	o__Bacteroidales	f__Muribaculaceae	g__Muribaculum	s__uncultured_bacterium_g__Muribaculum	OTU1483	0	0	0	2	0	1	0	15	0	0	0	0	14	0	0	0	0	0	8	0	0	1	0	2	0	1	1	0	0	0	0	0	0	3	0	1	0	0	0	1	0
d__Bacteria	k__norank_d__Bacteria	p__unclassified_k__norank_d__Bacteria	c__unclassified_k__norank_d__Bacteria	o__unclassified_k__norank_d__Bacteria	f__unclassified_k__norank_d__Bacteria	g__unclassified_k__norank_d__Bacteria	s__unclassified_k__norank_d__Bacteria	OTU1809	0	0	0	0	0	0	0	14	0	0	1	6	0	0	0	0	0	0	0	0	0	0	0	1	0	3	3	0	0	0	0	0	0	0	0	0	0	0	0	0	0
d__Bacteria	k__norank_d__Bacteria	p__Firmicutes	c__Bacilli	o__Bacillales	f__Planococcaceae	g__Psychrobacillus	s__Psychrobacillus_psychrodurans	OTU2207	0	0	0	1	0	0	0	4	1	0	1	0	15	0	0	0	0	0	6	0	0	0	0	6	0	0	0	0	0	1	0	0	0	0	0	1	0	0	0	0	0
d__Bacteria	k__norank_d__Bacteria	p__Cyanobacteria	c__Oxyphotobacteria	o__Chloroplast	f__norank_o__Chloroplast	g__norank_o__Chloroplast	s__Poterioochromonas_sp._DS	OTU2492	0	0	0	0	0	0	0	0	0	1	0	0	849	0	0	0	0	0	0	0	0	0	0	0	0	0	0	0	0	0	0	0	0	0	0	0	0	0	0	0	0
d__Bacteria	k__norank_d__Bacteria	p__Bacteroidetes	c__Bacteroidia	o__Bacteroidales	f__Muribaculaceae	g__norank_f__Muribaculaceae	s__uncultured_bacterium_g__norank_f__Muribaculaceae	OTU3210	0	0	0	0	0	3	0	7	0	0	0	0	0	0	1	7	0	0	16	0	0	0	0	7	0	0	1	0	0	2	2	0	2	5	1	2	0	0	1	0	0
d__Bacteria	k__norank_d__Bacteria	p__Bacteroidetes	c__Bacteroidia	o__Bacteroidales	f__Prevotellaceae	g__Prevotella_1	s__uncultured_rumen_bacterium_g__Prevotella_1	OTU3117	0	0	0	0	0	0	0	2	0	0	0	0	85	0	0	7	0	0	0	0	1	0	0	20	0	0	0	0	0	0	1	1	0	0	0	0	0	0	0	0	0
d__Bacteria	k__norank_d__Bacteria	p__Actinobacteria	c__Actinobacteria	o__Bifidobacteriales	f__Bifidobacteriaceae	g__Bifidobacterium	s__Bifidobacterium_pseudolongum_PV8-2	OTU2728	0	0	0	3	0	1	0	2	1	0	0	0	70	0	1	0	0	0	4	0	0	1	0	7	0	0	0	0	0	0	0	0	0	5	0	0	0	0	0	0	0
d__Bacteria	k__norank_d__Bacteria	p__Patescibacteria	c__Parcubacteria	o__norank_c__Parcubacteria	f__norank_c__Parcubacteria	g__norank_c__Parcubacteria	s__uncultured_bacterium_g__norank_c__Parcubacteria	OTU4705	0	0	0	0	0	0	0	18	0	0	0	0	2	0	0	0	0	1	0	0	0	0	0	0	0	11	0	1	0	0	0	0	0	0	2	0	0	1	0	0	0
d__Bacteria	k__norank_d__Bacteria	p__Proteobacteria	c__Gammaproteobacteria	o__Betaproteobacteriales	f__Burkholderiaceae	g__Cupriavidus	s__Cupriavidus_oxalaticus	OTU49	0	0	0	0	0	0	0	0	0	0	0	1	0	0	0	13	0	0	0	0	0	0	0	3	0	0	0	0	0	0	0	0	0	0	0	0	0	1	0	0	0
d__Bacteria	k__norank_d__Bacteria	p__Bacteroidetes	c__Bacteroidia	o__Bacteroidales	f__Marinifilaceae	g__Butyricimonas	s__Butyricimonas_virosa	OTU2010	1	3	0	1	0	0	1	1	6	7	0	0	0	0	1	0	0	2	1	0	0	1	0	5	0	7	2	0	3	0	0	15	0	3	12	1	0	0	0	34	1
d__Bacteria	k__norank_d__Bacteria	p__Proteobacteria	c__Alphaproteobacteria	o__Reyranellales	f__Reyranellaceae	g__Reyranella	s__uncultured_bacterium_g__Reyranella	OTU3151	0	0	0	0	0	0	0	0	1	0	0	1	3	0	0	8	0	0	0	0	0	1	0	3	0	0	0	0	0	1	0	0	0	2	0	1	0	0	0	0	0
d__Bacteria	k__norank_d__Bacteria	p__Gemmatimonadetes	c__Gemmatimonadetes	o__Gemmatimonadales	f__Gemmatimonadaceae	g__norank_f__Gemmatimonadaceae	s__uncultured_Gemmatimonadales_bacterium_g__norank	OTU4032	0	0	0	0	0	0	0	0	0	0	0	0	16	0	0	0	0	1	0	0	0	0	0	0	0	0	0	1	0	0	0	0	0	2	0	1	0	0	0	0	0
d__Bacteria	k__norank_d__Bacteria	p__Proteobacteria	c__Deltaproteobacteria	o__Desulfovibrionales	f__Desulfovibrionaceae	g__Desulfovibrio	s__gut_metagenome_g__Desulfovibrio	OTU3026	1	0	0	12	0	0	0	8	1	0	0	1	22	1	531	14	0	0	14	1	0	1	0	26	0	0	1	1	0	0	0	0	0	46	1	2	0	0	1	0	1
d__Bacteria	k__norank_d__Bacteria	p__unclassified_k__norank_d__Bacteria	c__unclassified_k__norank_d__Bacteria	o__unclassified_k__norank_d__Bacteria	f__unclassified_k__norank_d__Bacteria	g__unclassified_k__norank_d__Bacteria	s__unclassified_k__norank_d__Bacteria	OTU1806	0	0	0	0	0	8	3	432	9	17	33	210	16	10	1	68	0	2	0	1	1	26	3	897	0	950	269	34	28	43	60	2	6	363	5	14	3	2	14	5	4
d__Bacteria	k__norank_d__Bacteria	p__unclassified_k__norank_d__Bacteria	c__unclassified_k__norank_d__Bacteria	o__unclassified_k__norank_d__Bacteria	f__unclassified_k__norank_d__Bacteria	g__unclassified_k__norank_d__Bacteria	s__unclassified_k__norank_d__Bacteria	OTU1158	0	0	0	0	0	0	0	0	0	2	0	0	1	0	0	0	0	0	0	0	0	0	0	7	0	3	1	0	0	1	5	0	0	2	0	0	0	0	0	0	0
d__Bacteria	k__norank_d__Bacteria	p__Firmicutes	c__Clostridia	o__Clostridiales	f__Lachnospiraceae	g__Oribacterium	s__Oribacterium_sp._CM12	OTU653	0	1	0	0	0	0	0	0	8	4	0	1	4	16	1	3	0	0	3	0	0	0	0	42	0	0	0	1	2	0	6	0	1	1	0	0	2	2	0	0	1
d__Bacteria	k__norank_d__Bacteria	p__Acidobacteria	c__Acidobacteriia	o__Subgroup_2	f__norank_o__Subgroup_2	g__norank_o__Subgroup_2	s__uncultured_Acidobacteria_bacterium_g__norank_o__Subgroup_2	OTU1507	0	0	0	0	0	0	0	29	2	0	2	1	2	0	0	21	0	0	4	0	0	1	0	9	0	3	2	0	0	3	0	0	0	8	0	2	0	0	2	0	0
d__Bacteria	k__norank_d__Bacteria	p__Proteobacteria	c__Gammaproteobacteria	o__Betaproteobacteriales	f__Burkholderiaceae	g__Burkholderia-Caballeronia-Paraburkholderia	s__Burkholderia_sp._symbiont_of_Dicranocephalus_albipes	OTU4890	0	0	0	0	0	1	0	41	0	1	0	4	21	0	1	37	0	0	10	0	0	0	0	5	0	4	3	0	1	1	0	0	0	19	0	0	0	0	0	0	0
d__Bacteria	k__norank_d__Bacteria	p__Bacteroidetes	c__Bacteroidia	o__Bacteroidales	f__Tannerellaceae	g__Parabacteroides	s__Parabacteroides_distasonis_ATCC_8503	OTU2183	1	4	7	31	3	10	6	55	39	93	42	122	65	41	33	10	3	1	65	0	3	11	9	132	0	9	25	173	3	10	72	20	20	322	20	29	3	2	1	26	23
d__Bacteria	k__norank_d__Bacteria	p__unclassified_k__norank_d__Bacteria	c__unclassified_k__norank_d__Bacteria	o__unclassified_k__norank_d__Bacteria	f__unclassified_k__norank_d__Bacteria	g__unclassified_k__norank_d__Bacteria	s__unclassified_k__norank_d__Bacteria	OTU1305	0	0	0	0	0	0	0	18	0	0	0	1	0	0	0	0	0	0	0	0	0	0	0	73	0	3	1	0	0	2	0	0	0	2	0	0	0	0	0	0	0
d__Bacteria	k__norank_d__Bacteria	p__Firmicutes	c__Clostridia	o__Clostridiales	f__Ruminococcaceae	g__Eubacterium]_coprostanoligenes_group	s__unclassified_g__Eubacterium]_coprostanoligenes_group	OTU390	0	0	0	0	0	0	0	0	1	0	0	0	0	0	2	0	0	0	4	0	0	0	0	7	0	0	0	0	0	0	0	4	0	2	0	0	0	0	0	0	0
d__Bacteria	k__norank_d__Bacteria	p__Fusobacteria	c__Fusobacteriia	o__Fusobacteriales	f__Leptotrichiaceae	g__Leptotrichia	s__Leptotrichia_sp._oral_clone_FP036	OTU1614	0	0	0	0	0	0	0	0	0	0	4	0	13	0	0	0	0	0	0	0	0	1	0	14	0	0	0	0	0	3	3	0	0	0	0	0	0	0	0	0	0
d__Bacteria	k__norank_d__Bacteria	p__unclassified_k__norank_d__Bacteria	c__unclassified_k__norank_d__Bacteria	o__unclassified_k__norank_d__Bacteria	f__unclassified_k__norank_d__Bacteria	g__unclassified_k__norank_d__Bacteria	s__unclassified_k__norank_d__Bacteria	OTU679	0	0	0	0	0	0	0	7	2	0	0	1	0	0	0	0	0	0	0	0	0	0	0	20	0	2	0	0	0	0	0	0	0	4	0	0	0	0	0	0	0
d__Bacteria	k__norank_d__Bacteria	p__Chloroflexi	c__Chloroflexia	o__Thermomicrobiales	f__JG30-KF-CM45	g__norank_f__JG30-KF-CM45	s__unclassified_g__norank_f__JG30-KF-CM45	OTU4682	0	0	0	0	0	0	0	6	0	0	0	2	3	0	0	0	0	2	0	0	0	0	0	0	0	0	0	1	1	0	0	0	0	0	0	0	0	2	0	0	0
d__Bacteria	k__norank_d__Bacteria	p__Actinobacteria	c__Actinobacteria	o__Coriobacteriales	f__Atopobiaceae	g__Olsenella	s__unclassified_g__Olsenella	OTU2543	0	0	0	0	0	0	0	0	0	0	0	0	1	0	0	0	0	0	0	0	0	0	0	5	0	0	0	0	0	0	0	0	0	1	0	0	0	0	0	0	0
d__Bacteria	k__norank_d__Bacteria	p__Firmicutes	c__Clostridia	o__Clostridiales	f__Lachnospiraceae	g__Agathobacter	s__Eubacterium_ramulus	OTU114	0	2	0	6	0	0	0	64	0	58	47	32	0	1	1	33	0	1	6	0	0	1	0	0	0	48	0	0	6	4	19	16	0	4	0	140	5	1	0	7	2
d__Bacteria	k__norank_d__Bacteria	p__Proteobacteria	c__Gammaproteobacteria	o__Betaproteobacteriales	f__Burkholderiaceae	g__Ideonella	s__uncultured_organism_g__Ideonella	OTU2276	0	0	0	0	0	0	0	2	0	0	0	0	1	0	0	7	0	0	0	0	0	0	0	4	0	0	0	0	0	0	0	0	0	0	0	0	0	0	0	0	0
d__Bacteria	k__norank_d__Bacteria	p__Bacteroidetes	c__Bacteroidia	o__Bacteroidales	f__Prevotellaceae	g__Prevotellaceae_NK3B31_group	s__uncultured_organism_g__Prevotellaceae_NK3B31_group	OTU2175	0	0	0	0	0	0	0	0	0	62	0	0	0	0	0	0	0	0	0	0	0	0	0	0	0	0	0	0	8	0	0	0	0	0	0	0	0	0	0	0	0
d__Bacteria	k__norank_d__Bacteria	p__Firmicutes	c__Clostridia	o__Clostridiales	f__Lachnospiraceae	g__unclassified_f__Lachnospiraceae	s__unclassified_f__Lachnospiraceae	OTU1325	0	3	0	1	0	2	0	0	19	3	2	1	0	6	17	51	0	1	4	0	0	1	0	0	0	3	12	5	0	1	1	9	2	7	2	1	4	0	0	4	3
d__Bacteria	k__norank_d__Bacteria	p__Acidobacteria	c__Subgroup_6	o__norank_c__Subgroup_6	f__norank_c__Subgroup_6	g__norank_c__Subgroup_6	s__unclassified_g__norank_c__Subgroup_6	OTU3757	0	0	0	0	0	0	1	0	0	0	0	0	0	0	0	0	0	0	0	0	0	0	0	0	0	0	3	0	0	0	0	0	0	8	0	0	0	0	0	0	0
d__Bacteria	k__norank_d__Bacteria	p__unclassified_k__norank_d__Bacteria	c__unclassified_k__norank_d__Bacteria	o__unclassified_k__norank_d__Bacteria	f__unclassified_k__norank_d__Bacteria	g__unclassified_k__norank_d__Bacteria	s__unclassified_k__norank_d__Bacteria	OTU2943	0	0	0	0	0	0	0	13	0	0	0	0	0	0	0	0	0	0	0	0	0	0	0	3	0	4	0	0	1	0	0	0	0	0	0	0	0	0	0	0	0
d__Bacteria	k__norank_d__Bacteria	p__Fusobacteria	c__Fusobacteriia	o__Fusobacteriales	f__Fusobacteriaceae	g__Fusobacterium	s__uncultured_organism_g__Fusobacterium	OTU1341	0	0	0	0	0	0	0	0	0	0	0	0	0	0	0	0	1	0	0	0	0	0	0	0	0	0	1	0	0	0	0	0	0	0	0	0	1	0	0	700	0
d__Bacteria	k__norank_d__Bacteria	p__Firmicutes	c__Clostridia	o__Clostridiales	f__Ruminococcaceae	g__Ruminococcaceae_UCG-013	s__metagenome_g__Ruminococcaceae_UCG-013	OTU2099	0	0	0	7	0	2	0	36	4	2	0	25	29	0	24	10	0	0	27	0	1	9	1	27	0	3	3	0	0	0	21	8	0	18	1	2	0	0	2	0	0
d__Bacteria	k__norank_d__Bacteria	p__Firmicutes	c__Clostridia	o__Clostridiales	f__Ruminococcaceae	g__Ruminococcaceae_UCG-014	s__unclassified_g__Ruminococcaceae_UCG-014	OTU5003	0	0	0	2	0	2	0	0	0	0	1	0	0	0	7	0	0	0	0	0	0	0	0	25	0	0	0	0	0	1	0	3	0	3	0	0	0	0	1	0	0
d__Bacteria	k__norank_d__Bacteria	p__Firmicutes	c__Bacilli	o__Bacillales	f__Bacillaceae	g__Bacillus	s__Bacillus_aryabhattai	OTU2312	0	0	0	0	0	0	0	0	0	0	0	0	58	0	0	0	0	0	0	0	0	0	0	0	0	0	0	1	0	0	0	0	0	0	0	0	0	0	0	0	0
d__Bacteria	k__norank_d__Bacteria	p__Bacteroidetes	c__Bacteroidia	o__Bacteroidales	f__Rikenellaceae	g__Alistipes	s__unclassified_g__Alistipes	OTU4929	1	2	3	7	0	4	2	26	10	32	8	70	1	2	62	4	0	1	29	0	0	6	2	59	0	8	7	0	1	3	37	11	2	52	0	4	1	1	0	0	2
d__Bacteria	k__norank_d__Bacteria	p__Proteobacteria	c__Alphaproteobacteria	o__Rhodospirillales	f__norank_o__Rhodospirillales	g__norank_o__Rhodospirillales	s__gut_metagenome_g__norank_o__Rhodospirillales	OTU2222	0	0	0	0	0	0	0	0	0	0	0	0	3	0	0	0	0	0	4	0	0	0	0	0	0	0	0	0	0	0	0	0	0	0	0	0	0	0	0	0	0
d__Bacteria	k__norank_d__Bacteria	p__Firmicutes	c__Erysipelotrichia	o__Erysipelotrichales	f__Erysipelotrichaceae	g__Catenibacterium	s__uncultured_bacterium_g__Catenibacterium	OTU4937	30	0	0	2	0	1	0	5	0	0	0	0	0	2	0	2	13	1	13	0	0	6	0	24	0	0	0	0	0	3	1	0	0	20	1	0	0	0	0	0	0
d__Bacteria	k__norank_d__Bacteria	p__Firmicutes	c__Clostridia	o__Clostridiales	f__Clostridiaceae_1	g__Clostridium_sensu_stricto_13	s__Clostridium_estertheticum_subsp._estertheticum	OTU2346	0	0	0	0	0	0	0	0	0	0	0	0	4	0	0	0	0	0	0	0	0	0	0	0	0	0	0	0	0	0	0	0	0	0	0	0	0	0	0	0	0
d__Bacteria	k__norank_d__Bacteria	p__Planctomycetes	c__BD7-11	o__norank_c__BD7-11	f__norank_c__BD7-11	g__norank_c__BD7-11	s__uncultured_bacterium_g__norank_c__BD7-11	OTU821	0	0	0	0	0	0	0	12	0	1	1	2	9	0	0	71	0	0	13	0	0	0	1	59	0	1	1	1	0	0	1	0	0	33	0	0	0	0	0	0	0
d__Bacteria	k__norank_d__Bacteria	p__Firmicutes	c__Clostridia	o__Clostridiales	f__Ruminococcaceae	g__unclassified_f__Ruminococcaceae	s__unclassified_f__Ruminococcaceae	OTU2339	0	0	0	0	0	0	0	0	0	0	0	0	11	0	0	1	0	0	0	0	0	0	0	2	0	0	0	0	0	0	0	0	0	4	0	0	0	0	0	0	0
d__Bacteria	k__norank_d__Bacteria	p__unclassified_k__norank_d__Bacteria	c__unclassified_k__norank_d__Bacteria	o__unclassified_k__norank_d__Bacteria	f__unclassified_k__norank_d__Bacteria	g__unclassified_k__norank_d__Bacteria	s__unclassified_k__norank_d__Bacteria	OTU2169	0	0	0	0	0	0	0	2	0	0	0	2	0	0	0	0	0	0	0	0	0	0	0	0	0	8	9	1	0	1	0	0	0	7	0	0	0	0	0	0	0
d__Bacteria	k__norank_d__Bacteria	p__Patescibacteria	c__Berkelbacteria	o__norank_c__Berkelbacteria	f__norank_c__Berkelbacteria	g__norank_c__Berkelbacteria	s__metagenome_g__norank_c__Berkelbacteria	OTU2256	0	0	0	0	0	0	0	0	0	0	0	0	3	0	0	0	0	1	0	0	0	0	0	0	0	7	0	0	0	0	0	0	0	0	0	0	0	1	0	0	0
d__Bacteria	k__norank_d__Bacteria	p__Firmicutes	c__Clostridia	o__Clostridiales	f__Eubacteriaceae	g__Eubacterium	s__Eubacterium_limosum_KIST612	OTU4649	0	1	0	0	0	0	0	0	0	8	0	1	0	1	0	0	0	0	3	0	0	0	0	0	0	0	0	0	0	0	0	1	7	1	0	0	0	0	0	0	0
d__Bacteria	k__norank_d__Bacteria	p__Firmicutes	c__Clostridia	o__Clostridiales	f__Family_XIII	g__Family_XIII_UCG-001	s__uncultured_bacterium_g__Family_XIII_UCG-001	OTU3508	0	0	0	0	0	0	0	0	0	0	0	0	0	0	4	0	0	0	9	0	0	0	0	0	0	0	0	0	0	0	0	1	0	0	0	0	0	0	0	0	0
d__Bacteria	k__norank_d__Bacteria	p__Chloroflexi	c__Chloroflexia	o__Thermomicrobiales	f__JG30-KF-CM45	g__norank_f__JG30-KF-CM45	s__bacterium_QTYC46b	OTU2033	0	0	0	0	0	0	0	0	0	0	0	0	4	0	0	0	0	0	0	0	0	0	0	1	0	0	0	0	0	2	0	0	0	0	0	0	0	0	0	0	0
d__Bacteria	k__norank_d__Bacteria	p__Firmicutes	c__Bacilli	o__Lactobacillales	f__Streptococcaceae	g__Streptococcus	s__Streptococcus_anginosus_subsp._anginosus	OTU51	0	7	1	1	0	0	0	8	0	0	33	16	5	1	5	14	0	8	0	5	0	3	0	1	0	3	0	66	1	36	19	5	9	47	1	9	1	6	1	0	0
d__Bacteria	k__norank_d__Bacteria	p__Actinobacteria	c__Actinobacteria	o__Frankiales	f__Geodermatophilaceae	g__Modestobacter	s__uncultured_bacterium_g__Modestobacter	OTU1467	0	0	0	0	0	0	0	19	0	0	0	0	1	0	0	0	0	0	0	0	0	0	0	0	0	0	0	0	0	0	0	0	0	3	0	0	0	0	0	0	0
d__Bacteria	k__norank_d__Bacteria	p__Firmicutes	c__Clostridia	o__Clostridiales	f__Lachnospiraceae	g__unclassified_f__Lachnospiraceae	s__unclassified_f__Lachnospiraceae	OTU1407	0	21	0	1	0	0	0	13	87	3	0	0	1	61	0	0	0	0	3	0	0	0	0	1	0	0	88	0	0	0	0	1	14	0	2	0	0	0	0	0	1
d__Bacteria	k__norank_d__Bacteria	p__Bacteroidetes	c__Bacteroidia	o__Bacteroidales	f__Bacteroidaceae	g__Bacteroides	s__unclassified_g__Bacteroides	OTU32	1	10	3	199	6	35	8	357	95	58	242	140	20	14	31	59	0	1	356	2	6	24	1	362	19	31	71	149	9	70	53	9	1	298	39	76	2	2	4	6	3
d__Bacteria	k__norank_d__Bacteria	p__Firmicutes	c__Clostridia	o__Clostridiales	f__Ruminococcaceae	g__Ruminococcus_1	s__metagenome_g__Ruminococcus_1	OTU4980	0	0	0	0	0	15	0	4	0	0	0	0	0	0	20	0	0	0	2	0	0	22	0	0	0	0	0	0	0	0	0	3	0	1	2	0	0	0	0	0	0
d__Bacteria	k__norank_d__Bacteria	p__Firmicutes	c__Clostridia	o__Clostridiales	f__Lachnospiraceae	g__unclassified_f__Lachnospiraceae	s__unclassified_f__Lachnospiraceae	OTU4587	2	2	7	6	0	0	0	8	19	109	11	25	2	20	31	16	1	0	10	0	0	2	2	10	6	7	8	70	15	4	21	8	10	10	20	10	17	1	2	39	9
d__Bacteria	k__norank_d__Bacteria	p__unclassified_k__norank_d__Bacteria	c__unclassified_k__norank_d__Bacteria	o__unclassified_k__norank_d__Bacteria	f__unclassified_k__norank_d__Bacteria	g__unclassified_k__norank_d__Bacteria	s__unclassified_k__norank_d__Bacteria	OTU531	0	0	0	0	0	0	0	1	0	0	0	3	0	0	0	0	0	0	0	0	0	0	0	5	0	2	13	0	0	0	0	0	0	0	0	0	0	0	0	0	0
d__Bacteria	k__norank_d__Bacteria	p__unclassified_k__norank_d__Bacteria	c__unclassified_k__norank_d__Bacteria	o__unclassified_k__norank_d__Bacteria	f__unclassified_k__norank_d__Bacteria	g__unclassified_k__norank_d__Bacteria	s__unclassified_k__norank_d__Bacteria	OTU434	0	0	0	0	0	0	0	0	0	0	0	0	0	0	0	0	0	0	0	0	0	0	0	26	0	0	0	0	0	0	0	0	0	3	0	0	0	0	0	0	0
d__Bacteria	k__norank_d__Bacteria	p__Firmicutes	c__Bacilli	o__Lactobacillales	f__Lactobacillaceae	g__Lactobacillus	s__Lactobacillus_ruminis	OTU4901	0	0	0	13	0	0	2	13	2	0	1	0	3	1	0	0	0	0	4	0	0	8	1	27	0	0	1	0	0	1	2	0	0	61	0	2	0	0	1	0	0
d__Bacteria	k__norank_d__Bacteria	p__Gemmatimonadetes	c__Gemmatimonadetes	o__Gemmatimonadales	f__Gemmatimonadaceae	g__norank_f__Gemmatimonadaceae	s__unclassified_g__norank_f__Gemmatimonadaceae	OTU3290	0	0	0	1	0	0	0	0	0	0	0	0	1	0	0	0	0	0	8	0	0	0	0	0	0	0	0	0	0	0	0	0	0	0	0	0	0	0	0	0	0
d__Bacteria	k__norank_d__Bacteria	p__Epsilonbacteraeota	c__Campylobacteria	o__Campylobacterales	f__Helicobacteraceae	g__Helicobacter	s__Helicobacter_pylori	OTU1106	0	0	0	0	0	0	0	0	0	0	9	0	0	0	0	0	0	0	0	0	0	0	0	0	0	0	0	0	0	2	0	0	0	14	0	0	0	0	0	0	0
d__Bacteria	k__norank_d__Bacteria	p__Bacteroidetes	c__Bacteroidia	o__Chitinophagales	f__Chitinophagaceae	g__Flavisolibacter	s__uncultured_bacterium_g__Flavisolibacter	OTU2069	0	1	0	0	0	0	0	0	0	0	0	0	0	0	0	34	0	0	0	0	0	0	0	0	0	7	0	0	0	2	0	0	0	0	0	0	0	0	0	0	0
d__Bacteria	k__norank_d__Bacteria	p__Actinobacteria	c__Actinobacteria	o__Bifidobacteriales	f__Bifidobacteriaceae	g__Bifidobacterium	s__Bifidobacterium_longum_subsp._longum	OTU4864	10	0	1	17	9	8	2	38	8	5	33	38	1	10	92	23	2	0	93	0	4	2	0	129	5	8	8	1	0	33	42	0	4	72	9	90	0	2	1	13	0
d__Bacteria	k__norank_d__Bacteria	p__Firmicutes	c__Clostridia	o__Clostridiales	f__Lachnospiraceae	g__Lachnospiraceae_UCG-004	s__uncultured_organism_g__Lachnospiraceae_UCG-004	OTU2128	1	8	14	7	1	24	0	23	144	90	193	0	21	6	168	137	1	0	83	2	0	44	1	43	0	56	79	0	7	12	0	12	4	53	58	28	8	0	12	20	41
d__Bacteria	k__norank_d__Bacteria	p__Bacteroidetes	c__Bacteroidia	o__Bacteroidales	f__Prevotellaceae	g__Alloprevotella	s__Prevotellamassilia_timonensis	OTU4853	0	0	0	0	0	0	0	24	0	0	0	0	0	0	0	0	0	0	12	1	0	1	1	15	0	1	1	0	0	0	3	0	0	3	0	0	0	0	0	0	0
d__Bacteria	k__norank_d__Bacteria	p__Firmicutes	c__Bacilli	o__Lactobacillales	f__Streptococcaceae	g__Streptococcus	s__unclassified_g__Streptococcus	OTU3933	0	0	0	0	0	0	0	1	0	0	0	0	69	0	0	0	0	0	0	0	0	0	0	6	0	0	0	0	1	0	0	0	0	0	0	0	0	0	0	0	0
d__Bacteria	k__norank_d__Bacteria	p__Firmicutes	c__Negativicutes	o__Selenomonadales	f__Acidaminococcaceae	g__Phascolarctobacterium	s__unclassified_g__Phascolarctobacterium	OTU1063	0	0	0	0	0	0	2	26	2	1	0	0	0	1	0	21	0	0	21	0	0	5	0	91	0	2	4	0	1	0	0	55	0	52	1	136	0	1	0	0	0
d__Bacteria	k__norank_d__Bacteria	p__unclassified_k__norank_d__Bacteria	c__unclassified_k__norank_d__Bacteria	o__unclassified_k__norank_d__Bacteria	f__unclassified_k__norank_d__Bacteria	g__unclassified_k__norank_d__Bacteria	s__unclassified_k__norank_d__Bacteria	OTU681	0	0	0	0	2	0	0	0	0	2	4	3	0	0	0	0	0	0	0	0	0	0	0	72	0	16	8	0	0	2	0	0	0	8	0	0	0	0	0	0	0
d__Bacteria	k__norank_d__Bacteria	p__Bacteroidetes	c__Bacteroidia	o__Bacteroidales	f__Muribaculaceae	g__norank_f__Muribaculaceae	s__unclassified_g__norank_f__Muribaculaceae	OTU2699	0	0	0	0	0	0	2	0	0	0	0	0	2	0	0	0	0	0	0	0	0	0	0	0	0	0	0	0	0	6	0	0	0	3	1	0	0	0	0	0	0
d__Bacteria	k__norank_d__Bacteria	p__Bacteroidetes	c__Bacteroidia	o__Bacteroidales	f__Muribaculaceae	g__norank_f__Muribaculaceae	s__uncultured_bacterium_g__norank_f__Muribaculaceae	OTU2464	0	0	0	14	1	6	4	49	8	1	2	1	812	1	0	12	0	0	51	0	0	3	1	43	0	2	3	0	0	1	0	0	0	36	1	5	0	0	0	0	0
d__Bacteria	k__norank_d__Bacteria	p__Firmicutes	c__Clostridia	o__Clostridiales	f__Lachnospiraceae	g__Ruminococcus]_torques_group	s__Ruminococcus_lactaris_CC59_002D	OTU17	0	3	10	6	0	0	0	0	9	36	29	0	0	0	1	37	0	0	46	1	0	1	0	3	0	1	2	6	3	0	1	9	1	7	5	4	11	0	0	7	19
d__Bacteria	k__norank_d__Bacteria	p__Proteobacteria	c__Gammaproteobacteria	o__Enterobacteriales	f__Enterobacteriaceae	g__Proteus	s__Proteus_mirabilis	OTU42	2093	0	0	11	0	1	1	21	3	1	0	0	85	0	0	25	1854	101	18	0	0	1	0	10	0	0	2	0	0	0	0	0	0	13	1	2	0	0	0	26	1
d__Bacteria	k__norank_d__Bacteria	p__Firmicutes	c__Negativicutes	o__Selenomonadales	f__Veillonellaceae	g__Centipeda	s__uncultured_bacterium_g__Centipeda	OTU5006	0	0	0	0	0	0	0	9	1	0	2	0	0	0	0	0	0	0	0	0	0	0	0	0	0	0	0	3	0	1	0	0	0	0	1	0	0	0	0	0	0
d__Bacteria	k__norank_d__Bacteria	p__Firmicutes	c__Bacilli	o__Lactobacillales	f__Carnobacteriaceae	g__Granulicatella	s__uncultured_organism_g__Granulicatella	OTU74	0	2	3	0	0	2	0	9	2	11	104	15	35	22	15	0	0	7	12	0	0	3	0	1229	2	1	2	2	3	87	16	1	20	7	1	2	3	3	1	0	0
d__Bacteria	k__norank_d__Bacteria	p__unclassified_k__norank_d__Bacteria	c__unclassified_k__norank_d__Bacteria	o__unclassified_k__norank_d__Bacteria	f__unclassified_k__norank_d__Bacteria	g__unclassified_k__norank_d__Bacteria	s__unclassified_k__norank_d__Bacteria	OTU538	0	0	0	0	0	0	0	10	0	1	0	2	1	0	0	1	0	0	0	0	0	1	0	15	0	16	1	0	0	1	0	0	1	3	1	0	0	0	0	0	0
d__Bacteria	k__norank_d__Bacteria	p__Firmicutes	c__Clostridia	o__Clostridiales	f__Lachnospiraceae	g__Lachnospiraceae_NK4A136_group	s__uncultured_bacterium_g__Lachnospiraceae_NK4A136_group	OTU712	0	0	0	2	0	3	0	0	0	0	0	0	32	0	0	0	0	0	0	0	0	0	0	8	0	0	0	0	0	3	0	0	0	11	0	0	0	0	0	0	0
d__Bacteria	k__norank_d__Bacteria	p__Firmicutes	c__Clostridia	o__Clostridiales	f__Ruminococcaceae	g__Ruminococcaceae_UCG-008	s__uncultured_bacterium_g__Ruminococcaceae_UCG-008	OTU2104	0	0	0	0	0	0	0	0	0	0	0	1	0	0	0	34	0	0	3	0	0	0	0	20	0	1	0	0	0	0	1	1	0	0	0	0	0	0	0	0	0
d__Bacteria	k__norank_d__Bacteria	p__Proteobacteria	c__Alphaproteobacteria	o__Caulobacterales	f__Caulobacteraceae	g__Phenylobacterium	s__uncultured_bacterium_g__Phenylobacterium	OTU2874	0	0	0	0	0	0	0	0	0	0	0	1	0	0	0	0	0	0	0	1	0	0	0	0	0	0	0	0	0	0	0	0	0	0	0	0	0	0	0	0	0
d__Bacteria	k__norank_d__Bacteria	p__unclassified_k__norank_d__Bacteria	c__unclassified_k__norank_d__Bacteria	o__unclassified_k__norank_d__Bacteria	f__unclassified_k__norank_d__Bacteria	g__unclassified_k__norank_d__Bacteria	s__unclassified_k__norank_d__Bacteria	OTU1361	0	0	0	0	0	0	0	40	0	0	1	11	0	2	0	0	0	0	0	0	0	0	0	22	0	6	17	1	0	1	1	0	0	6	0	0	0	0	0	0	0
d__Bacteria	k__norank_d__Bacteria	p__unclassified_k__norank_d__Bacteria	c__unclassified_k__norank_d__Bacteria	o__unclassified_k__norank_d__Bacteria	f__unclassified_k__norank_d__Bacteria	g__unclassified_k__norank_d__Bacteria	s__unclassified_k__norank_d__Bacteria	OTU501	0	0	0	0	0	0	0	3	2	0	0	2	0	0	0	4	0	0	0	0	0	0	0	64	0	4	1	0	0	1	3	0	0	8	0	0	0	0	0	0	0
d__Bacteria	k__norank_d__Bacteria	p__Actinobacteria	c__Actinobacteria	o__Solirubrobacterales	f__Solirubrobacteraceae	g__Conexibacter	s__unclassified_g__Conexibacter	OTU1360	0	0	0	0	0	2	0	24	0	0	0	0	0	0	0	0	0	0	12	0	0	0	0	0	0	0	0	0	0	0	0	0	0	0	0	0	0	0	0	0	0
d__Bacteria	k__norank_d__Bacteria	p__Proteobacteria	c__Gammaproteobacteria	o__Enterobacteriales	f__Enterobacteriaceae	g__Raoultella	s__Raoultella_ornithinolytica_g__Raoultella	OTU3800	165	208	128	739	0	5	1	0	1	8	0	0	866	2	0	0	115	413	12	1055	1	41	22	123	30	0	0	9	10	13	26	0	0	8	16	0	9	9	0	1	6
d__Bacteria	k__norank_d__Bacteria	p__Bacteroidetes	c__Bacteroidia	o__Bacteroidales	f__Bacteroidaceae	g__Bacteroides	s__Bacteroides_coprophilus	OTU3225	0	0	0	0	0	0	9	0	0	0	0	0	1	1157	0	0	0	0	0	0	0	0	55	4	0	3	0	0	0	3	0	0	534	0	0	0	0	0	0	858	117
d__Bacteria	k__norank_d__Bacteria	p__Bacteroidetes	c__Bacteroidia	o__Bacteroidales	f__Prevotellaceae	g__Prevotella_1	s__unclassified_g__Prevotella_1	OTU2937	0	0	0	0	0	0	0	5	0	0	0	0	104	0	0	5	0	0	0	0	0	0	1	3	0	0	0	0	0	2	0	0	0	0	2	2	0	0	0	0	0
d__Bacteria	k__norank_d__Bacteria	p__Bacteroidetes	c__Bacteroidia	o__Chitinophagales	f__Chitinophagaceae	g__Parasegetibacter	s__Parasegetibacter_luojiensis	OTU1620	0	0	0	0	0	6	0	0	0	0	0	1	0	0	0	0	0	1	0	0	0	0	0	0	0	5	0	0	0	0	0	0	0	0	0	0	0	0	0	0	0
d__Bacteria	k__norank_d__Bacteria	p__Firmicutes	c__Negativicutes	o__Selenomonadales	f__Veillonellaceae	g__Dialister	s__Dialister_pneumosintes	OTU4788	0	0	0	1	0	0	0	0	1	0	0	9	14	0	0	0	0	0	0	0	0	0	1	0	0	1	0	1	0	0	7	3	0	0	0	0	0	0	0	0	1
d__Bacteria	k__norank_d__Bacteria	p__Proteobacteria	c__Gammaproteobacteria	o__Betaproteobacteriales	f__Burkholderiaceae	g__Cupriavidus	s__Cupriavidus_basilensis_g__Cupriavidus	OTU4394	0	0	0	0	0	0	0	3	0	0	0	0	0	1	0	0	0	0	1	0	0	0	0	12	0	4	1	0	0	0	0	0	0	9	0	0	0	0	0	0	0
d__Bacteria	k__norank_d__Bacteria	p__Bacteroidetes	c__Bacteroidia	o__Bacteroidales	f__Muribaculaceae	g__norank_f__Muribaculaceae	s__uncultured_bacterium_g__norank_f__Muribaculaceae	OTU2705	0	0	0	1	0	0	1	0	0	0	0	0	65	0	0	0	0	0	5	0	0	0	0	1	0	0	0	0	0	0	0	0	0	13	0	0	0	0	0	0	0
d__Bacteria	k__norank_d__Bacteria	p__Bacteroidetes	c__Bacteroidia	o__Bacteroidales	f__Rikenellaceae	g__Alistipes	s__Tidjanibacter_massiliensis	OTU1506	0	0	0	0	0	3	0	3	0	5	0	0	1	0	0	0	0	0	0	0	0	2	0	4	0	0	1	0	0	0	1	0	0	7	0	0	0	0	0	0	0
d__Bacteria	k__norank_d__Bacteria	p__Bacteroidetes	c__Bacteroidia	o__Bacteroidales	f__Prevotellaceae	g__Prevotella_2	s__uncultured_Prevotella_sp._g__Prevotella_2	OTU4968	0	0	0	0	0	0	0	25	0	0	0	0	0	1	0	0	0	0	0	0	0	0	0	0	0	0	0	0	0	0	0	0	0	0	0	0	0	0	0	0	0
d__Bacteria	k__norank_d__Bacteria	p__Proteobacteria	c__Gammaproteobacteria	o__Pseudomonadales	f__Moraxellaceae	g__Acinetobacter	s__Acinetobacter_lwoffii	OTU462	0	1	0	1	0	0	0	56	4	0	2	19	13	1	3	42	0	0	175	0	0	0	0	359	0	22	1	2	18	4	316	1	2	20	0	0	0	0	0	0	0
d__Bacteria	k__norank_d__Bacteria	p__Firmicutes	c__Clostridia	o__Clostridiales	f__Ruminococcaceae	g__Ruminococcaceae_UCG-003	s__uncultured_organism_g__Ruminococcaceae_UCG-003	OTU2283	1	3	0	4	0	1	0	12	6	5	1	13	3	0	130	55	0	0	5	0	0	10	0	12	0	16	5	0	0	0	21	18	0	14	15	2	0	1	0	7	12
d__Bacteria	k__norank_d__Bacteria	p__unclassified_k__norank_d__Bacteria	c__unclassified_k__norank_d__Bacteria	o__unclassified_k__norank_d__Bacteria	f__unclassified_k__norank_d__Bacteria	g__unclassified_k__norank_d__Bacteria	s__unclassified_k__norank_d__Bacteria	OTU2950	0	0	0	0	0	0	0	0	0	1	1	1	7	0	0	0	0	0	0	0	0	2	0	15	0	16	0	0	0	0	1	0	0	9	0	0	0	0	0	0	0
d__Bacteria	k__norank_d__Bacteria	p__Proteobacteria	c__Alphaproteobacteria	o__Rhizobiales	f__Beijerinckiaceae	g__Methylobacterium	s__Methylobacterium_fujisawaense	OTU2248	0	0	0	0	0	0	0	9	0	0	0	0	59	1	0	16	0	0	0	0	0	0	0	6	0	0	0	0	0	0	0	0	0	0	0	0	0	0	0	0	0
d__Bacteria	k__norank_d__Bacteria	p__unclassified_k__norank_d__Bacteria	c__unclassified_k__norank_d__Bacteria	o__unclassified_k__norank_d__Bacteria	f__unclassified_k__norank_d__Bacteria	g__unclassified_k__norank_d__Bacteria	s__unclassified_k__norank_d__Bacteria	OTU1380	0	0	0	0	0	0	0	13	0	0	1	2	0	0	0	0	0	0	0	0	0	0	0	0	0	4	3	0	2	0	0	0	0	12	0	0	0	0	0	0	0
d__Bacteria	k__norank_d__Bacteria	p__Proteobacteria	c__Gammaproteobacteria	o__Pseudomonadales	f__Pseudomonadaceae	g__Pseudomonas	s__Pseudomonas_brenneri	OTU3123	0	1	0	1	0	3	0	85	2	2	5	4	13	1	1	127	0	0	81	0	0	3	0	97	0	6	9	0	1	0	10	0	1	50	0	2	0	1	1	0	0
d__Bacteria	k__norank_d__Bacteria	p__Actinobacteria	c__Actinobacteria	o__Micrococcales	f__Microbacteriaceae	g__Microbacterium	s__Microbacterium_testaceum	OTU2763	0	0	0	0	0	0	0	0	0	0	0	1	109	0	0	3	0	0	2	2	0	0	0	7	0	2	1	0	0	0	0	0	0	0	0	0	0	1	1	0	0
d__Bacteria	k__norank_d__Bacteria	p__Firmicutes	c__Clostridia	o__Clostridiales	f__Lachnospiraceae	g__Anaerostipes	s__Anaerostipes_caccae	OTU4645	0	0	0	0	0	0	0	0	2	0	1	0	19	0	0	0	0	0	0	0	0	0	0	0	0	0	0	0	0	0	0	0	0	3	0	2	0	0	0	1	0
d__Bacteria	k__norank_d__Bacteria	p__Proteobacteria	c__Gammaproteobacteria	o__Betaproteobacteriales	f__Burkholderiaceae	g__Comamonas	s__Comamonas_kerstersii	OTU922	17	6	0	0	0	51	1	2	0	6	0	1	2	63	0	0	36	18	2	0	0	65	3	2	0	0	0	0	1	0	0	1047	63	1015	0	0	0	0	0	0	0
d__Bacteria	k__norank_d__Bacteria	p__Actinobacteria	c__Actinobacteria	o__Actinomycetales	f__Actinomycetaceae	g__Actinomyces	s__Actinomyces_odontolyticus	OTU2790	2	4	0	1	0	0	1	8	3	1	26	15	9	14	1	6	1	1	10	0	0	0	0	28	0	3	1	1	2	15	65	0	7	1	0	2	15	1	1	1	0
d__Bacteria	k__norank_d__Bacteria	p__Actinobacteria	c__Actinobacteria	o__Coriobacteriales	f__Coriobacteriaceae	g__Collinsella	s__Collinsella_stercoris	OTU1076	0	0	0	0	0	0	0	0	0	0	0	97	0	0	0	0	0	0	4	0	0	2	0	0	0	0	0	118	0	1	139	0	0	0	0	156	0	0	0	25	0
d__Bacteria	k__norank_d__Bacteria	p__Proteobacteria	c__Gammaproteobacteria	o__Betaproteobacteriales	f__Neisseriaceae	g__norank_f__Neisseriaceae	s__uncultured_beta_proteobacterium_g__norank_f__Neisseriaceae	OTU4948	0	0	0	0	0	0	0	4	0	1	0	0	0	0	0	3	0	0	0	0	0	0	0	7	0	0	1	0	0	0	0	0	0	8	0	1	0	0	0	0	0
d__Bacteria	k__norank_d__Bacteria	p__Actinobacteria	c__Actinobacteria	o__Micrococcales	f__Intrasporangiaceae	g__norank_f__Intrasporangiaceae	s__uncultured_bacterium_g__norank_f__Intrasporangiaceae	OTU1088	0	1	0	0	0	7	0	12	0	0	0	8	35	0	0	0	0	4	6	1	0	0	0	8	0	12	1	2	2	1	1	1	0	8	1	1	0	0	0	0	0
d__Bacteria	k__norank_d__Bacteria	p__Firmicutes	c__Clostridia	o__Clostridiales	f__Lachnospiraceae	g__norank_f__Lachnospiraceae	s__unclassified_g__norank_f__Lachnospiraceae	OTU164	0	0	0	1	0	0	0	0	0	0	0	0	65	0	0	0	0	0	1	0	0	0	0	0	0	0	0	0	0	0	0	0	0	2	0	0	0	0	1	0	0
d__Bacteria	k__norank_d__Bacteria	p__Firmicutes	c__Bacilli	o__Lactobacillales	f__Lactobacillaceae	g__Lactobacillus	s__Lactobacillus_delbrueckii_subsp._bulgaricus	OTU4940	0	0	0	2	0	0	0	20	0	0	0	0	0	0	2	0	0	0	6	0	0	2	0	9	0	0	0	0	0	2	1	0	0	5	0	0	0	0	0	0	0
d__Bacteria	k__norank_d__Bacteria	p__Proteobacteria	c__Gammaproteobacteria	o__Betaproteobacteriales	f__Burkholderiaceae	g__Bordetella	s__unclassified_g__Bordetella	OTU55	0	0	0	0	0	3	0	0	0	0	0	0	0	0	0	0	0	1	23	0	0	0	0	0	0	12	0	1	0	0	1	0	0	0	0	1	0	0	0	0	0
d__Bacteria	k__norank_d__Bacteria	p__Firmicutes	c__Bacilli	o__Lactobacillales	f__Lactobacillaceae	g__Lactobacillus	s__Lactobacillus_iners_DSM_13335	OTU46	0	0	0	0	0	0	0	0	0	0	0	0	0	1	0	0	0	1	1	0	0	0	0	34	0	0	0	0	0	0	1	0	0	3	0	0	0	0	0	0	0
d__Bacteria	k__norank_d__Bacteria	p__Firmicutes	c__Clostridia	o__Clostridiales	f__Lachnospiraceae	g__Eubacterium]_eligens_group	s__uncultured_bacterium_g__Eubacterium]_eligens_group	OTU2299	1	0	1	9	1	14	0	21	5	0	2	7	1	2	27	15	0	0	8	0	0	51	0	33	0	0	5	0	0	2	12	45	0	26	0	0	1	0	1	0	0
d__Bacteria	k__norank_d__Bacteria	p__Bacteroidetes	c__Ignavibacteria	o__Ignavibacteriales	f__PHOS-HE36	g__norank_f__PHOS-HE36	s__uncultured_bacterium_g__norank_f__PHOS-HE36	OTU572	0	0	0	0	0	3	0	0	0	0	0	0	1	0	0	0	0	0	9	0	0	0	0	14	0	0	0	0	0	1	0	0	0	4	0	0	0	0	0	0	0
d__Bacteria	k__norank_d__Bacteria	p__unclassified_k__norank_d__Bacteria	c__unclassified_k__norank_d__Bacteria	o__unclassified_k__norank_d__Bacteria	f__unclassified_k__norank_d__Bacteria	g__unclassified_k__norank_d__Bacteria	s__unclassified_k__norank_d__Bacteria	OTU2794	0	0	0	0	0	0	0	5	0	0	0	1	0	1	0	0	0	0	0	0	0	0	0	4	0	2	0	1	0	0	0	0	0	5	0	0	0	0	0	0	0
d__Bacteria	k__norank_d__Bacteria	p__Bacteroidetes	c__Bacteroidia	o__Chitinophagales	f__Chitinophagaceae	g__Flavisolibacter	s__uncultured_bacterium_g__Flavisolibacter	OTU324	0	0	0	0	0	0	0	0	0	0	0	0	0	0	0	0	0	0	0	0	0	0	0	6	0	0	0	0	0	0	0	0	0	0	0	1	0	0	0	0	0
d__Bacteria	k__norank_d__Bacteria	p__Proteobacteria	c__Gammaproteobacteria	o__Enterobacteriales	f__Enterobacteriaceae	g__unclassified_f__Enterobacteriaceae	s__unclassified_f__Enterobacteriaceae	OTU48	121	3049	420	174	0	189	240	21	0	348	0	31	39	1	0	88	47	5672	24	169	2	382	208	33	135	17	6	3034	402	9	670	0	0	18	68	0	1	458	1827	27	0
d__Bacteria	k__norank_d__Bacteria	p__unclassified_k__norank_d__Bacteria	c__unclassified_k__norank_d__Bacteria	o__unclassified_k__norank_d__Bacteria	f__unclassified_k__norank_d__Bacteria	g__unclassified_k__norank_d__Bacteria	s__unclassified_k__norank_d__Bacteria	OTU308	0	0	0	0	0	0	0	1	0	0	0	5	0	0	0	0	0	0	0	0	0	0	0	26	0	11	4	0	0	0	0	0	0	0	0	0	0	0	0	0	0
d__Bacteria	k__norank_d__Bacteria	p__Bacteroidetes	c__Bacteroidia	o__Bacteroidales	f__Prevotellaceae	g__Prevotellaceae_Ga6A1_group	s__uncultured_bacterium_g__Prevotellaceae_Ga6A1_group	OTU2122	0	0	0	2	0	0	0	0	0	0	0	0	2	0	0	0	0	0	4	0	0	0	0	0	0	0	0	0	0	4	1	0	0	0	0	0	0	0	0	0	0
d__Bacteria	k__norank_d__Bacteria	p__Proteobacteria	c__Gammaproteobacteria	o__Betaproteobacteriales	f__Burkholderiaceae	g__Burkholderia-Caballeronia-Paraburkholderia	s__unclassified_g__Burkholderia-Caballeronia-Paraburkholderia	OTU2922	0	0	0	0	0	3	0	20	4	0	0	6	190	0	0	37	0	2	3	0	0	0	0	0	0	19	1	1	0	1	0	0	0	0	1	0	0	0	1	0	0
d__Bacteria	k__norank_d__Bacteria	p__unclassified_k__norank_d__Bacteria	c__unclassified_k__norank_d__Bacteria	o__unclassified_k__norank_d__Bacteria	f__unclassified_k__norank_d__Bacteria	g__unclassified_k__norank_d__Bacteria	s__unclassified_k__norank_d__Bacteria	OTU4617	0	0	0	0	0	0	0	28	0	0	2	0	0	0	0	2	0	0	0	0	0	0	0	10	0	6	1	1	1	0	0	0	0	17	0	0	0	0	0	0	0
d__Bacteria	k__norank_d__Bacteria	p__Bacteroidetes	c__Bacteroidia	o__Chitinophagales	f__Chitinophagaceae	g__Flavisolibacter	s__uncultured_bacterium_g__Flavisolibacter	OTU4845	0	0	0	0	0	0	0	0	0	0	0	1	0	0	0	0	0	2	9	0	0	0	0	0	0	0	0	0	0	0	0	0	0	0	0	0	0	0	1	1	0
d__Bacteria	k__norank_d__Bacteria	p__Firmicutes	c__Bacilli	o__Bacillales	f__Bacillaceae	g__Bacillus	s__unclassified_g__Bacillus	OTU3531	0	0	0	0	0	0	0	0	0	0	0	0	14	0	0	0	0	0	0	0	0	0	0	10	0	0	0	2	1	0	0	0	0	0	0	0	0	0	0	0	0
d__Bacteria	k__norank_d__Bacteria	p__Bacteroidetes	c__Bacteroidia	o__Bacteroidales	f__Prevotellaceae	g__Paraprevotella	s__unclassified_g__Paraprevotella	OTU4819	0	0	0	4	0	4	0	19	1	5	2	0	0	3	1	0	0	0	71	0	0	23	1	84	0	3	4	0	3	2	0	5	0	14	1	0	0	1	1	0	0
d__Bacteria	k__norank_d__Bacteria	p__Proteobacteria	c__Gammaproteobacteria	o__Betaproteobacteriales	f__Burkholderiaceae	g__Acidovorax	s__Acidovorax_wautersii_g__Acidovorax	OTU1016	0	0	0	0	0	2	0	51	0	0	2	4	25	0	2	124	0	0	36	0	0	0	0	33	0	9	4	0	1	2	1	0	0	20	0	0	0	0	0	0	0
d__Bacteria	k__norank_d__Bacteria	p__Proteobacteria	c__Gammaproteobacteria	o__Betaproteobacteriales	f__Burkholderiaceae	g__Aquabacterium	s__unclassified_g__Aquabacterium	OTU1522	0	0	0	0	0	2	0	18	1	0	1	2	3	0	0	23	0	0	22	0	0	0	0	15	0	3	2	0	0	0	0	0	0	25	0	0	0	0	0	0	1
d__Bacteria	k__norank_d__Bacteria	p__Bacteroidetes	c__Bacteroidia	o__Bacteroidales	f__Muribaculaceae	g__norank_f__Muribaculaceae	s__unclassified_g__norank_f__Muribaculaceae	OTU4817	0	0	0	1	0	2	0	6	1	0	0	0	0	0	0	0	0	0	4	0	0	0	0	4	0	0	0	0	0	0	0	0	0	0	0	0	0	0	0	0	0
d__Bacteria	k__norank_d__Bacteria	p__Firmicutes	c__Clostridia	o__Clostridiales	f__Lachnospiraceae	g__Blautia	s__uncultured_Blautia_sp._g__Blautia	OTU4567	57	66	21	15	5	45	14	103	410	602	168	78	6	648	150	170	23	15	153	0	2	57	45	66	0	152	418	331	128	99	86	114	266	187	389	246	44	1	9	103	193
d__Bacteria	k__norank_d__Bacteria	p__Chloroflexi	c__Chloroflexia	o__Thermomicrobiales	f__JG30-KF-CM45	g__norank_f__JG30-KF-CM45	s__uncultured_bacterium_g__norank_f__JG30-KF-CM45	OTU71	0	0	0	0	0	0	0	0	0	0	0	6	1	0	0	0	0	1	7	0	0	0	0	0	0	9	0	0	0	0	0	0	0	0	0	0	0	0	0	0	0
d__Bacteria	k__norank_d__Bacteria	p__Acidobacteria	c__Acidobacteriia	o__Subgroup_2	f__norank_o__Subgroup_2	g__norank_o__Subgroup_2	s__uncultured_bacterium_g__norank_o__Subgroup_2	OTU791	0	0	0	0	0	0	0	0	0	0	1	0	0	0	0	0	0	0	0	0	0	0	0	18	0	2	0	0	0	0	0	1	0	6	0	0	0	0	0	0	0
d__Bacteria	k__norank_d__Bacteria	p__Bacteroidetes	c__Bacteroidia	o__Bacteroidales	f__Muribaculaceae	g__norank_f__Muribaculaceae	s__uncultured_bacterium_g__norank_f__Muribaculaceae	OTU2133	0	0	0	0	0	1	0	1	0	0	0	0	7	0	0	0	0	0	8	0	0	2	0	11	0	0	0	0	0	2	0	0	0	2	1	1	0	0	0	0	0
d__Bacteria	k__norank_d__Bacteria	p__Actinobacteria	c__Actinobacteria	o__Frankiales	f__Geodermatophilaceae	g__Blastococcus	s__unclassified_g__Blastococcus	OTU4885	0	0	0	0	0	0	0	20	0	0	0	0	39	0	1	0	0	0	0	0	0	0	0	0	0	0	0	1	0	0	1	0	0	1	0	0	0	0	0	0	0
d__Bacteria	k__norank_d__Bacteria	p__Bacteroidetes	c__Bacteroidia	o__Bacteroidales	f__Prevotellaceae	g__Prevotella_9	s__uncultured_bacterium_g__Prevotella_9	OTU3217	0	0	0	0	0	0	0	176	0	0	0	0	1	67	0	0	0	0	0	0	0	1	1	0	0	490	0	0	0	0	0	0	97	3	1	0	0	0	0	0	0
d__Bacteria	k__norank_d__Bacteria	p__Firmicutes	c__Negativicutes	o__Selenomonadales	f__Veillonellaceae	g__Veillonella	s__Veillonella_atypica	OTU2023	0	1	1	3	0	12	1	11	3	1	309	5	43	3	4	25	0	0	5	5	0	6	0	76	0	2	0	7	0	99	5	21	1	11	10	1	17	58	5	0	0
d__Bacteria	k__norank_d__Bacteria	p__Proteobacteria	c__Gammaproteobacteria	o__Pseudomonadales	f__Moraxellaceae	g__Moraxella	s__unclassified_g__Moraxella	OTU5021	0	0	0	0	0	0	0	0	0	0	0	0	0	0	0	0	0	0	0	0	0	0	0	0	0	0	0	0	0	0	0	0	0	0	1	0	0	0	0	0	0
d__Bacteria	k__norank_d__Bacteria	p__Bacteroidetes	c__Bacteroidia	o__Bacteroidales	f__Bacteroidaceae	g__Bacteroides	s__Bacteroides_stercoris	OTU144	0	1	66	8	0	3	2	12	40	36	0	717	2	1	271	30	0	0	1070	0	0	3	10	44	0	0	66	0	3	2	246	0	0	38	0	45	1	0	1	0	1
d__Bacteria	k__norank_d__Bacteria	p__Firmicutes	c__Bacilli	o__Bacillales	f__Paenibacillaceae	g__Brevibacillus	s__Brevibacillus_agri_g__Brevibacillus	OTU4051	0	0	0	1	0	0	0	0	0	0	0	0	29	0	0	7	0	0	4	0	0	1	0	0	0	0	0	0	0	0	0	0	0	5	0	0	0	0	0	0	0
d__Bacteria	k__norank_d__Bacteria	p__Proteobacteria	c__unclassified_p__Proteobacteria	o__unclassified_p__Proteobacteria	f__unclassified_p__Proteobacteria	g__unclassified_p__Proteobacteria	s__unclassified_p__Proteobacteria	OTU4607	0	0	1	0	0	0	1	140	2	1	4	1	1	2	0	0	0	0	2	0	0	1	0	225	0	31	5	0	0	1	17	0	0	108	0	0	0	0	0	0	0
d__Bacteria	k__norank_d__Bacteria	p__Verrucomicrobia	c__Verrucomicrobiae	o__Verrucomicrobiales	f__Akkermansiaceae	g__Akkermansia	s__unclassified_g__Akkermansia	OTU295	0	0	0	3	0	5	0	33	4	3	2	13	144	5	94	13	0	0	55	0	0	2	1	105	0	1	2	0	0	2	10	0	0	61	1	2	0	0	1	1	1
d__Bacteria	k__norank_d__Bacteria	p__Actinobacteria	c__Actinobacteria	o__Gaiellales	f__norank_o__Gaiellales	g__norank_o__Gaiellales	s__unclassified_g__norank_o__Gaiellales	OTU4830	0	0	0	0	0	0	0	0	0	0	0	0	0	0	0	0	0	0	0	0	0	0	0	5	0	0	0	0	0	0	0	0	0	0	0	3	0	0	0	0	0
d__Bacteria	k__norank_d__Bacteria	p__Chloroflexi	c__Dehalococcoidia	o__S085	f__norank_o__S085	g__norank_o__S085	s__metagenome_g__norank_o__S085	OTU3199	0	0	0	0	0	0	0	0	0	0	0	0	0	0	0	20	0	0	0	0	0	0	0	0	0	6	0	0	0	1	0	0	0	0	0	0	0	0	0	0	0
d__Bacteria	k__norank_d__Bacteria	p__Bacteroidetes	c__Bacteroidia	o__Bacteroidales	f__Muribaculaceae	g__norank_f__Muribaculaceae	s__uncultured_bacterium_g__norank_f__Muribaculaceae	OTU4785	0	0	0	0	0	0	0	9	4	0	0	0	1	0	0	0	0	0	20	0	0	1	0	0	0	2	3	0	0	2	0	0	0	3	2	0	0	0	0	0	0
d__Bacteria	k__norank_d__Bacteria	p__Firmicutes	c__Erysipelotrichia	o__Erysipelotrichales	f__Erysipelotrichaceae	g__Turicibacter	s__uncultured_bacterium_g__Turicibacter	OTU4909	0	0	0	5	0	0	1	0	1	0	0	2	73	0	0	11	0	0	5	0	0	0	0	38	0	1	0	0	0	0	0	0	0	23	0	0	0	0	0	0	0
d__Bacteria	k__norank_d__Bacteria	p__Bacteroidetes	c__Bacteroidia	o__Bacteroidales	f__Prevotellaceae	g__Prevotella_7	s__Prevotella_melaninogenica_ATCC_25845	OTU2895	0	0	0	0	0	0	0	0	4	0	7	3	16	3	3	0	0	0	15	0	1	18	0	4	0	1	2	5	0	3	2	1	0	2	1	0	0	0	2	0	0
d__Bacteria	k__norank_d__Bacteria	p__Proteobacteria	c__Gammaproteobacteria	o__Xanthomonadales	f__Rhodanobacteraceae	g__Dokdonella	s__uncultured_Dokdonella_sp._g__Dokdonella	OTU4924	0	0	0	0	0	1	0	9	0	1	0	1	4	0	0	11	0	0	5	0	0	0	0	7	0	5	0	0	0	1	0	0	0	1	1	0	0	0	0	0	0
d__Bacteria	k__norank_d__Bacteria	p__Fusobacteria	c__Fusobacteriia	o__Fusobacteriales	f__Leptotrichiaceae	g__Leptotrichia	s__unclassified_g__Leptotrichia	OTU1602	0	0	0	0	0	0	0	21	0	0	8	0	2	0	1	19	0	0	11	0	0	1	0	10	0	3	1	1	0	1	0	0	0	0	0	0	0	0	0	0	0
d__Bacteria	k__norank_d__Bacteria	p__Firmicutes	c__Clostridia	o__Clostridiales	f__Lachnospiraceae	g__Lachnoclostridium	s__unclassified_g__Lachnoclostridium	OTU4653	0	0	0	0	0	1	0	8	7	92	9	46	1	1	11	0	0	1	13	0	0	2	0	16	19	3	6	336	3	1	46	22	5	65	7	20	0	0	0	4	1
d__Bacteria	k__norank_d__Bacteria	p__Firmicutes	c__Clostridia	o__Clostridiales	f__Lachnospiraceae	g__Lachnoclostridium	s__human_gut_metagenome_g__Lachnoclostridium	OTU1151	0	6	21	25	4	23	3	110	126	960	1949	1	7	9	49	57	4	0	458	0	1	42	2	40	0	73	225	866	27	37	1	10	4	69	308	158	53	2	13	288	48
d__Bacteria	k__norank_d__Bacteria	p__unclassified_k__norank_d__Bacteria	c__unclassified_k__norank_d__Bacteria	o__unclassified_k__norank_d__Bacteria	f__unclassified_k__norank_d__Bacteria	g__unclassified_k__norank_d__Bacteria	s__unclassified_k__norank_d__Bacteria	OTU1776	0	0	0	0	0	0	0	1	0	0	1	12	0	0	0	0	0	0	0	0	0	0	0	0	0	13	2	1	0	0	0	0	0	1	0	0	0	0	0	0	0
d__Bacteria	k__norank_d__Bacteria	p__unclassified_k__norank_d__Bacteria	c__unclassified_k__norank_d__Bacteria	o__unclassified_k__norank_d__Bacteria	f__unclassified_k__norank_d__Bacteria	g__unclassified_k__norank_d__Bacteria	s__unclassified_k__norank_d__Bacteria	OTU428	0	0	0	1	0	0	0	1	0	0	0	3	1	0	0	0	0	0	0	0	0	1	0	19	0	4	0	0	1	0	0	0	0	0	0	0	0	0	0	0	0
d__Bacteria	k__norank_d__Bacteria	p__Bacteroidetes	c__Bacteroidia	o__Flavobacteriales	f__Flavobacteriaceae	g__Winogradskyella	s__unclassified_g__Winogradskyella	OTU2860	0	0	0	0	0	0	0	0	0	0	0	0	0	0	0	0	0	0	0	0	0	0	0	6	0	0	0	0	0	0	0	0	0	7	0	0	0	0	0	0	0
d__Bacteria	k__norank_d__Bacteria	p__Actinobacteria	c__Actinobacteria	o__Gaiellales	f__Gaiellaceae	g__Gaiella	s__uncultured_actinobacterium_g__Gaiella	OTU3865	0	0	0	0	0	0	0	0	0	0	0	0	7	0	0	0	0	0	3	0	0	0	0	2	0	0	0	0	0	0	0	0	0	4	0	0	0	0	0	0	0
d__Bacteria	k__norank_d__Bacteria	p__Actinobacteria	c__Actinobacteria	o__Corynebacteriales	f__Mycobacteriaceae	g__Mycobacterium	s__Mycobacterium_terrae	OTU4670	0	0	0	0	0	2	0	0	0	0	0	3	0	0	0	26	0	4	4	0	0	0	0	0	0	5	0	0	0	0	0	0	0	0	0	0	0	0	0	0	0
d__Bacteria	k__norank_d__Bacteria	p__Chloroflexi	c__OLB14	o__norank_c__OLB14	f__norank_c__OLB14	g__norank_c__OLB14	s__uncultured_bacterium_g__norank_c__OLB14	OTU1326	0	0	0	0	0	0	0	0	0	0	0	0	0	0	2	0	0	0	0	0	0	1	0	0	0	3	0	0	0	0	0	0	0	0	0	0	0	0	0	0	0
d__Bacteria	k__norank_d__Bacteria	p__unclassified_k__norank_d__Bacteria	c__unclassified_k__norank_d__Bacteria	o__unclassified_k__norank_d__Bacteria	f__unclassified_k__norank_d__Bacteria	g__unclassified_k__norank_d__Bacteria	s__unclassified_k__norank_d__Bacteria	OTU671	0	0	0	0	0	0	0	10	0	0	2	0	0	0	0	0	0	0	0	0	0	0	0	24	0	4	1	1	0	0	0	0	0	2	0	0	0	0	0	0	0
d__Bacteria	k__norank_d__Bacteria	p__Firmicutes	c__Erysipelotrichia	o__Erysipelotrichales	f__Erysipelotrichaceae	g__Dubosiella	s__uncultured_bacterium_g__Dubosiella	OTU2408	0	0	0	0	0	0	0	1	0	0	0	0	203	0	0	0	0	0	4	0	0	1	0	4	0	0	2	0	0	1	1	0	0	14	0	1	0	0	0	0	0
d__Bacteria	k__norank_d__Bacteria	p__Proteobacteria	c__Gammaproteobacteria	o__Aeromonadales	f__Aeromonadaceae	g__Aeromonas	s__Aeromonas_veronii	OTU4960	104	0	0	0	0	0	0	1	0	0	1	0	1	2	0	24	162	10	0	0	0	1	0	0	0	0	0	7	0	1	1	0	0	1	0	0	0	85	0	0	0
d__Bacteria	k__norank_d__Bacteria	p__Gemmatimonadetes	c__Gemmatimonadetes	o__Gemmatimonadales	f__Gemmatimonadaceae	g__norank_f__Gemmatimonadaceae	s__uncultured_Gemmatimonadetes_bacterium_g__norank_f__Gemmatimonadaceae	OTU3260	0	0	0	0	0	1	0	29	0	0	0	0	0	0	0	0	0	0	0	0	0	0	0	0	0	0	0	0	0	2	0	0	0	0	0	0	0	0	0	0	0
d__Bacteria	k__norank_d__Bacteria	p__Gemmatimonadetes	c__Gemmatimonadetes	o__Gemmatimonadales	f__Gemmatimonadaceae	g__norank_f__Gemmatimonadaceae	s__unclassified_g__norank_f__Gemmatimonadaceae	OTU1832	0	0	0	0	0	0	0	0	0	0	0	0	1	0	0	0	0	0	0	0	0	0	0	2	0	7	0	0	0	0	0	0	0	2	0	0	0	0	0	0	0
d__Bacteria	k__norank_d__Bacteria	p__Firmicutes	c__Clostridia	o__Clostridiales	f__Family_XI_o__Clostridiales	g__Parvimonas	s__uncultured_organism_g__Parvimonas	OTU2782	6	3	0	0	0	0	0	2	1	0	1	28	14	185	0	40	7	5	0	0	0	0	0	8	0	2	0	0	0	2	22	183	321	0	1	0	0	1	0	0	0
d__Bacteria	k__norank_d__Bacteria	p__Firmicutes	c__Bacilli	o__Bacillales	f__Planococcaceae	g__Planomicrobium	s__unclassified_g__Planomicrobium	OTU2642	0	0	0	0	0	0	0	0	0	0	0	0	62	0	0	3	0	0	0	0	0	1	0	0	0	0	0	1	1	0	0	0	0	0	0	0	0	0	0	0	0
d__Bacteria	k__norank_d__Bacteria	p__Bacteroidetes	c__Bacteroidia	o__Bacteroidales	f__Prevotellaceae	g__Prevotella_2	s__uncultured_organism_g__Prevotella_2	OTU1337	0	0	0	3	0	0	0	0	0	0	0	0	1	3	1	9	4	0	8	0	0	0	1	5	0	0	0	0	0	2	0	0	0	15	0	1	1	0	0	933	13
d__Bacteria	k__norank_d__Bacteria	p__unclassified_k__norank_d__Bacteria	c__unclassified_k__norank_d__Bacteria	o__unclassified_k__norank_d__Bacteria	f__unclassified_k__norank_d__Bacteria	g__unclassified_k__norank_d__Bacteria	s__unclassified_k__norank_d__Bacteria	OTU3591	0	0	0	0	0	0	0	2	0	0	0	1	0	0	0	4	0	0	0	0	0	0	0	15	0	10	7	1	0	2	1	0	0	3	0	0	0	0	0	0	0
d__Bacteria	k__norank_d__Bacteria	p__Firmicutes	c__Clostridia	o__Clostridiales	f__Christensenellaceae	g__Christensenellaceae_R-7_group	s__unclassified_g__Christensenellaceae_R-7_group	OTU130	0	0	0	0	0	0	0	0	0	0	0	0	0	0	0	0	0	0	7	0	0	0	0	3	0	0	0	0	0	0	0	0	1	4	0	1	0	0	0	0	0
d__Bacteria	k__norank_d__Bacteria	p__Proteobacteria	c__Alphaproteobacteria	o__Sphingomonadales	f__Sphingomonadaceae	g__Sphingomonas	s__uncultured_Sphingomonadaceae_bacterium_g__Sphingomonas	OTU3198	0	0	0	0	0	6	0	30	0	0	0	18	1	0	1	107	0	4	7	1	0	0	0	0	0	56	0	2	2	1	0	1	0	2	3	2	0	4	1	0	0
d__Bacteria	k__norank_d__Bacteria	p__Firmicutes	c__Bacilli	o__Lactobacillales	f__Carnobacteriaceae	g__Granulicatella	s__unclassified_g__Granulicatella	OTU7	0	0	0	0	0	2	0	0	0	0	5	1	2	2	3	0	0	0	5	0	0	6	0	24	0	0	0	0	0	0	2	0	5	0	0	0	0	0	0	0	0
d__Bacteria	k__norank_d__Bacteria	p__Proteobacteria	c__Gammaproteobacteria	o__Betaproteobacteriales	f__Burkholderiaceae	g__Sutterella	s__uncultured_organism_g__Sutterella	OTU1576	2	0	0	1	0	5	1	0	105	79	1	0	32	0	0	1	0	0	3	0	0	13	0	11	0	0	268	0	0	2	0	6	0	13	1	42	0	0	0	0	0
d__Bacteria	k__norank_d__Bacteria	p__Proteobacteria	c__Gammaproteobacteria	o__Pasteurellales	f__Pasteurellaceae	g__Aggregatibacter	s__unclassified_g__Aggregatibacter	OTU1184	0	3	0	0	0	0	0	1	6	2	18	254	6	0	11	50	0	0	0	0	0	1	0	4	0	0	3	0	0	3	325	40	6	0	0	1	3	1	0	0	0
d__Bacteria	k__norank_d__Bacteria	p__Actinobacteria	c__Actinobacteria	o__Micrococcales	f__Microbacteriaceae	g__Curtobacterium	s__Curtobacterium_luteum	OTU453	0	0	0	1	0	0	0	7	1	1	0	0	419	0	0	21	0	2	8	1	0	1	0	8	0	4	0	1	1	0	0	1	0	4	1	0	0	2	0	0	0
d__Bacteria	k__norank_d__Bacteria	p__Firmicutes	c__Clostridia	o__Clostridiales	f__Lachnospiraceae	g__GCA-900066575	s__uncultured_bacterium_g__GCA-900066575	OTU181	0	0	0	3	1	1	0	0	0	4	0	0	1	0	76	0	0	0	7	0	0	2	0	2	0	8	0	0	0	0	0	7	0	0	0	0	0	0	0	0	5
d__Bacteria	k__norank_d__Bacteria	p__Firmicutes	c__Clostridia	o__Clostridiales	f__Lachnospiraceae	g__Blautia	s__unclassified_g__Blautia	OTU1115	0	0	0	1	0	0	0	1	0	0	0	0	2	1	0	0	0	0	0	0	0	0	0	10	0	0	0	0	0	0	0	0	1	3	0	0	0	0	0	0	0
d__Bacteria	k__norank_d__Bacteria	p__Firmicutes	c__Clostridia	o__Clostridiales	f__Ruminococcaceae	g__Ruminococcaceae_UCG-014	s__uncultured_bacterium_g__Ruminococcaceae_UCG-014	OTU5016	0	0	0	1	0	0	0	2	0	0	0	0	1	0	0	0	0	0	0	0	0	0	0	1	0	0	2	0	0	0	0	0	0	0	0	0	0	0	0	0	0
d__Bacteria	k__norank_d__Bacteria	p__Firmicutes	c__Clostridia	o__Clostridiales	f__Lachnospiraceae	g__Lachnospiraceae_UCG-010	s__uncultured_bacterium_g__Lachnospiraceae_UCG-010	OTU1266	0	0	0	0	0	1	0	0	1	2	1	0	0	1	5	0	0	0	0	0	0	1	1	1	0	0	0	0	0	0	1	0	0	0	0	0	0	0	0	0	0
d__Bacteria	k__norank_d__Bacteria	p__Firmicutes	c__Negativicutes	o__Selenomonadales	f__Veillonellaceae	g__Megamonas	s__uncultured_bacterium_g__Megamonas	OTU2117	1	112	0	28	18	123	6	834	2473	3	1	113	35	6	0	56	0	1	148	3	4	199	7	451	1	468	1049	1716	1	10	71	0	1	148	7	11	2	2	3	2	0
d__Bacteria	k__norank_d__Bacteria	p__Actinobacteria	c__Actinobacteria	o__Micrococcales	f__Micrococcaceae	g__Arthrobacter	s__Arthrobacter_globiformis_g__Arthrobacter	OTU2257	0	2	0	0	0	9	0	76	1	0	2	9	69	0	3	29	0	6	19	1	0	1	0	35	0	6	3	3	0	2	0	2	2	13	3	1	1	2	2	0	0
d__Bacteria	k__norank_d__Bacteria	p__Actinobacteria	c__Actinobacteria	o__Coriobacteriales	f__Eggerthellaceae	g__Slackia	s__Slackia_isoflavoniconvertens	OTU5015	0	0	0	0	0	1	0	0	0	0	1	0	0	0	0	0	0	0	7	0	0	0	0	0	0	4	0	0	0	0	1	0	0	2	0	0	0	0	0	0	0
d__Bacteria	k__norank_d__Bacteria	p__Firmicutes	c__Bacilli	o__Lactobacillales	f__Lactobacillaceae	g__Lactobacillus	s__unclassified_g__Lactobacillus	OTU2506	0	0	0	10	0	1	1	1	2	2	0	2	473	2	0	54	0	0	22	0	0	4	0	44	0	2	0	0	1	10	1	0	0	69	1	1	1	0	0	0	0
d__Bacteria	k__norank_d__Bacteria	p__Firmicutes	c__Clostridia	o__Clostridiales	f__Peptostreptococcaceae	g__Peptostreptococcus	s__uncultured_organism_g__Peptostreptococcus	OTU313	4	8	2	0	0	0	0	13	5	27	7	15	33	105	4	31	3	7	13	0	0	0	1	52	0	1	2	9	14	9	49	74	115	62	2	5	6	0	5	0	2
d__Bacteria	k__norank_d__Bacteria	p__Firmicutes	c__Erysipelotrichia	o__Erysipelotrichales	f__Erysipelotrichaceae	g__Faecalitalea	s__unclassified_g__Faecalitalea	OTU918	0	0	0	0	0	0	0	0	0	0	0	6	0	1	0	0	0	0	1	0	0	0	0	6	0	0	0	0	0	0	4	0	0	58	0	0	0	0	0	0	0
d__Bacteria	k__norank_d__Bacteria	p__unclassified_k__norank_d__Bacteria	c__unclassified_k__norank_d__Bacteria	o__unclassified_k__norank_d__Bacteria	f__unclassified_k__norank_d__Bacteria	g__unclassified_k__norank_d__Bacteria	s__unclassified_k__norank_d__Bacteria	OTU990	0	0	0	0	0	0	0	15	0	0	0	0	2	0	0	0	0	0	0	0	0	0	0	45	0	2	2	1	0	1	1	0	0	11	0	0	0	0	0	0	0
d__Bacteria	k__norank_d__Bacteria	p__unclassified_k__norank_d__Bacteria	c__unclassified_k__norank_d__Bacteria	o__unclassified_k__norank_d__Bacteria	f__unclassified_k__norank_d__Bacteria	g__unclassified_k__norank_d__Bacteria	s__unclassified_k__norank_d__Bacteria	OTU1192	0	0	0	0	0	0	0	6	0	0	1	2	0	0	0	0	0	0	0	0	0	1	0	1	0	13	2	0	0	0	1	0	0	0	0	0	0	0	0	0	0
d__Bacteria	k__norank_d__Bacteria	p__Bacteroidetes	c__Bacteroidia	o__Flavobacteriales	f__NS9_marine_group	g__norank_f__NS9_marine_group	s__metagenome_g__norank_f__NS9_marine_group	OTU2885	0	0	0	0	0	0	0	40	0	0	0	0	0	0	0	0	0	1	0	0	0	1	0	0	0	0	0	0	0	0	0	0	0	0	2	0	0	0	0	0	0
d__Bacteria	k__norank_d__Bacteria	p__Bacteroidetes	c__Bacteroidia	o__Chitinophagales	f__Chitinophagaceae	g__Flavisolibacter	s__unclassified_g__Flavisolibacter	OTU2890	0	0	0	0	0	0	0	14	0	0	0	4	0	0	0	0	0	0	0	0	0	0	0	0	0	0	0	0	0	0	0	0	0	0	0	1	0	0	0	0	0
d__Bacteria	k__norank_d__Bacteria	p__Firmicutes	c__Clostridia	o__Clostridiales	f__Ruminococcaceae	g__Faecalibacterium	s__metagenome_g__Faecalibacterium	OTU4887	42	362	109	250	13	143	32	1108	1025	501	1757	5052	105	121	3646	2223	12	7	1170	16	5	329	98	629	0	1171	670	193	79	148	2501	549	337	388	1434	281	668	13	21	289	743
d__Bacteria	k__norank_d__Bacteria	p__Firmicutes	c__Clostridia	o__Clostridiales	f__Ruminococcaceae	g__Hydrogenoanaerobacterium	s__unclassified_g__Hydrogenoanaerobacterium	OTU4646	0	0	0	0	0	0	0	3	0	0	0	0	0	0	5	0	0	0	2	0	0	0	0	0	0	0	0	0	0	0	0	3	0	0	0	0	0	0	0	0	0
d__Bacteria	k__norank_d__Bacteria	p__Firmicutes	c__Clostridia	o__Clostridiales	f__Christensenellaceae	g__Christensenellaceae_R-7_group	s__human_gut_metagenome_g__Christensenellaceae_R-7_group	OTU399	0	2	0	1	0	1	0	2	0	1	0	0	2	10	22	0	0	0	6	0	0	3	1	5	0	3	0	0	0	2	0	37	16	1	0	1	0	0	0	0	0
d__Bacteria	k__norank_d__Bacteria	p__Bacteroidetes	c__Bacteroidia	o__Bacteroidales	f__Bacteroidaceae	g__Bacteroides	s__Bacteroides_eggerthii	OTU4591	0	0	0	4	0	5	0	5	1	14	0	0	37	1	12	13	0	0	3	0	0	3	0	28	0	0	11	0	1	1	2	1	0	199	0	0	0	0	0	0	0
d__Bacteria	k__norank_d__Bacteria	p__unclassified_k__norank_d__Bacteria	c__unclassified_k__norank_d__Bacteria	o__unclassified_k__norank_d__Bacteria	f__unclassified_k__norank_d__Bacteria	g__unclassified_k__norank_d__Bacteria	s__unclassified_k__norank_d__Bacteria	OTU2083	0	0	0	0	0	0	0	3	0	0	0	2	6	0	0	0	0	0	0	0	0	0	0	1	0	2	0	0	0	0	3	0	0	0	0	0	0	0	0	1	0
d__Bacteria	k__norank_d__Bacteria	p__Proteobacteria	c__Alphaproteobacteria	o__Rhizobiales	f__Xanthobacteraceae	g__Bradyrhizobium	s__unclassified_g__Bradyrhizobium	OTU106	0	0	0	0	0	0	0	7	2	0	0	1	68	0	0	19	0	0	4	0	0	2	1	15	0	15	0	0	1	2	1	0	0	7	0	1	0	0	0	0	0
d__Bacteria	k__norank_d__Bacteria	p__Proteobacteria	c__Gammaproteobacteria	o__Betaproteobacteriales	f__Burkholderiaceae	g__Sutterella	s__unclassified_g__Sutterella	OTU2203	0	9	0	0	0	0	1	0	0	0	0	0	0	0	0	0	0	0	7	0	0	0	0	0	0	0	0	0	0	0	0	0	0	0	0	0	0	0	0	0	0
d__Bacteria	k__norank_d__Bacteria	p__Firmicutes	c__Clostridia	o__Clostridiales	f__Lachnospiraceae	g__Lachnospiraceae_NK4A136_group	s__uncultured_Firmicutes_bacterium_g__Lachnospiraceae_NK4A136_group	OTU219	0	0	0	0	0	0	0	1	0	0	0	0	0	0	0	10	0	0	3	0	0	1	0	0	0	0	3	0	0	0	1	18	0	0	0	0	0	0	0	0	0
d__Bacteria	k__norank_d__Bacteria	p__unclassified_k__norank_d__Bacteria	c__unclassified_k__norank_d__Bacteria	o__unclassified_k__norank_d__Bacteria	f__unclassified_k__norank_d__Bacteria	g__unclassified_k__norank_d__Bacteria	s__unclassified_k__norank_d__Bacteria	OTU1787	0	0	0	0	0	0	0	0	0	0	0	6	0	0	0	0	0	0	0	0	0	0	0	3	0	1	2	0	0	2	0	0	0	1	0	0	0	0	0	0	0
d__Bacteria	k__norank_d__Bacteria	p__Actinobacteria	c__Actinobacteria	o__Coriobacteriales	f__Coriobacteriales_Incertae_Sedis	g__norank_f__Coriobacteriales_Incertae_Sedis	s__uncultured_organism_g__norank_f__Coriobacteriales_Incertae_Sedis	OTU962	0	0	0	0	0	1	0	3	1	0	0	4	0	0	0	0	0	0	0	0	0	1	0	6	0	0	0	0	0	0	2	4	0	3	0	0	0	0	0	0	0
d__Bacteria	k__norank_d__Bacteria	p__Firmicutes	c__Erysipelotrichia	o__Erysipelotrichales	f__Erysipelotrichaceae	g__Faecalitalea	s__unclassified_g__Faecalitalea	OTU4650	0	0	0	0	0	0	0	0	2	0	2	0	0	1	9	0	0	0	0	0	0	0	0	0	0	0	5	0	0	0	0	0	0	0	0	0	1	0	0	0	0
d__Bacteria	k__norank_d__Bacteria	p__Proteobacteria	c__Gammaproteobacteria	o__Xanthomonadales	f__Rhodanobacteraceae	g__Dyella	s__unclassified_g__Dyella	OTU933	0	0	0	0	0	0	0	2	0	0	0	0	0	0	0	0	0	0	5	0	0	0	0	0	0	1	1	0	0	0	0	0	0	7	0	0	0	0	0	0	0
d__Bacteria	k__norank_d__Bacteria	p__Bacteroidetes	c__Bacteroidia	o__Bacteroidales	f__Prevotellaceae	g__Prevotella_9	s__unclassified_g__Prevotella_9	OTU526	0	1	0	10	0	2	1	3	0	1	1	0	7	0	0	4	0	0	31	0	0	5	0	39	0	188	1	0	0	0	1	0	0	24	4	2	0	0	0	5	1
d__Bacteria	k__norank_d__Bacteria	p__unclassified_k__norank_d__Bacteria	c__unclassified_k__norank_d__Bacteria	o__unclassified_k__norank_d__Bacteria	f__unclassified_k__norank_d__Bacteria	g__unclassified_k__norank_d__Bacteria	s__unclassified_k__norank_d__Bacteria	OTU1147	0	0	0	0	0	0	0	3	0	0	1	10	0	0	0	0	0	0	0	0	0	3	0	3	0	1	2	0	0	0	0	0	0	2	0	0	0	0	1	0	0
d__Bacteria	k__norank_d__Bacteria	p__Cyanobacteria	c__Oxyphotobacteria	o__Chloroplast	f__norank_o__Chloroplast	g__norank_o__Chloroplast	s__unclassified_g__norank_o__Chloroplast	OTU2617	0	2	0	0	0	0	0	0	10	8	1	14	1336	0	0	40	0	1	0	0	0	0	0	4	0	0	0	0	0	3	0	0	1	3	0	0	0	0	0	0	0
d__Bacteria	k__norank_d__Bacteria	p__Proteobacteria	c__Alphaproteobacteria	o__Rhodobacterales	f__Rhodobacteraceae	g__Amaricoccus	s__uncultured_Amaricoccus_sp._g__Amaricoccus	OTU4590	0	0	0	0	0	1	0	7	4	0	2	0	3	1	0	4	0	0	7	0	0	0	1	18	0	1	0	0	0	0	1	0	0	24	0	0	0	0	0	0	1
d__Bacteria	k__norank_d__Bacteria	p__Actinobacteria	c__Actinobacteria	o__Corynebacteriales	f__Corynebacteriaceae	g__Corynebacterium	s__uncultured_bacterium_g__Corynebacterium	OTU1495	0	0	0	0	0	0	0	80	0	0	2	0	0	0	0	13	0	0	0	0	0	0	0	0	0	0	0	0	0	0	0	0	0	0	0	0	0	0	0	0	0
d__Bacteria	k__norank_d__Bacteria	p__Proteobacteria	c__Alphaproteobacteria	o__Rhodospirillales	f__norank_o__Rhodospirillales	g__norank_o__Rhodospirillales	s__gut_metagenome_g__norank_o__Rhodospirillales	OTU4578	0	0	0	0	0	1	0	0	0	0	0	0	0	0	0	0	0	0	0	0	0	12	0	0	0	0	0	0	0	0	0	0	0	0	0	0	0	0	0	0	0
d__Bacteria	k__norank_d__Bacteria	p__unclassified_k__norank_d__Bacteria	c__unclassified_k__norank_d__Bacteria	o__unclassified_k__norank_d__Bacteria	f__unclassified_k__norank_d__Bacteria	g__unclassified_k__norank_d__Bacteria	s__unclassified_k__norank_d__Bacteria	OTU2081	0	0	0	0	0	0	0	3	0	0	0	0	0	0	0	0	0	0	0	0	0	0	0	0	0	4	2	0	0	0	2	0	0	0	0	0	0	0	0	0	0
d__Bacteria	k__norank_d__Bacteria	p__Firmicutes	c__Clostridia	o__Clostridiales	f__Christensenellaceae	g__Christensenellaceae_R-7_group	s__uncultured_spirochete_g__Christensenellaceae_R-7_group	OTU185	0	4	0	1	0	0	0	0	0	0	0	0	0	0	38	0	0	0	10	0	0	0	0	4	0	0	1	0	0	0	0	7	0	8	0	1	0	0	0	0	0
d__Bacteria	k__norank_d__Bacteria	p__Proteobacteria	c__Alphaproteobacteria	o__Sphingomonadales	f__Sphingomonadaceae	g__Novosphingobium	s__Novosphingobium_aromaticivorans	OTU194	0	0	0	0	0	0	0	0	0	0	0	0	0	0	0	0	0	0	2	0	0	0	0	0	0	3	0	0	0	0	0	0	0	0	1	0	0	0	0	0	0
d__Bacteria	k__norank_d__Bacteria	p__Proteobacteria	c__Alphaproteobacteria	o__Rhodobacterales	f__Rhodobacteraceae	g__unclassified_f__Rhodobacteraceae	s__unclassified_f__Rhodobacteraceae	OTU3839	1	0	0	0	0	0	0	18	2	0	1	2	72	0	0	7	0	0	3	0	0	0	0	7	0	2	1	0	0	1	0	0	0	18	0	0	0	0	0	0	0
[truncated: 27 more columns]

## Sheet: Clinical parameters
		A and B, C and D, E and F, G and H, I and J, K and L represent the same people.
		“—”means the sample lost when embedded
		WBTPH1	PCRTPH1	EC cell number	HAMA	HAMD
D-HC	A1	0.690076	0.000146677	5	0	2
	A2	0.729453	0.000397035	7	1	3
	A4	0.886418	0.00198552	6	0	0
	A5	1.02045	3.88514e-05	—	3	0
	A6	0.700404	5.22027e-05	—	2	1
	A7	0.867473	0.000218826	0	1	1
	A8	0.94763	0.000313519	5	0	0
	E2	0.967446	0.000187673	10	2	2
	E3	0.964265	0.000908622	6	0	2
	E5	1.30295	0.000151688	15	4	3
	E7	0.653693	0.000610323	4	1	2
	E8	0.832609	0.000432354	15	2	2
	I1	1.10938	0.000191497	3	0	2
	I2	0.64289	8.84369e-05	4	2	0
	I5	0.71439	4.55271e-05	10	2	2
	I6	0.776772	0.00042693	8	1	2
C-HC	B1	1.01866	8.17472e-05	6
	B2	1.09642	0.000212002	7
	B4	0.855526	2.05605e-05	9
	B5	0.693492	0.000222491	3
	B6	0.805408	0.000674721	1
	B7	0.537057	0.000159604	—
	B8	0.858646	0.000666579	6
	B9	0.953699	0.00027247	6
	F1	0.393504	5.28799e-05	1
	F2	1.08863	0.000113404	12
	F3	0.820798	0.000108985	7
	F4	0.986992	0.000107915	2
	F5	0.756666	0.000351108	9
	F7	0.707512	0.000282908	4
	F8	0.783887	0.0019192	6
	F9	0.756952	0.000266236	8
	J2	0.893861	4.97221e-05	4
		WBTPH1	PCRTPH1	EC cell number	HAMA	HAMD	IBSSSS	Degree of abdominal pain	Frequency of abdominal pain	Frequency of defecation
D-IBS-D	C1	0.938308	0.000554398	4	8	6	160	40	40	3
	C2	1.34003	0.00148938	7	9	7	220	60	60	5
	C3	0.992784	0.00111687	7	5	2	220	60	80	6
	C4	1.37351	0.000262523	10	6	2	240	80	60	7
	C5	1.21275	0.000466907	5	2	1	180	40	40	4
	C6	0.896714	0.000501482	5	1	0	120	40	40	3
	C7	0.864112	0.000236848	6	1	0	120	40	40	3
	C8	1.16328	0.00123222	6	1	0	140	40	60	3
	C9	0.968154	0.00269913	9	4	2	160	40	40	5
	G1	1.02815	0.00424505	6	9	7	260	80	100	8
	G2	0.783163	6.23674e-05	9	8	2	220	40	100	5
	G3	1.01801	0.00176659	2	2	1	180	40	40	3
	G7	1.07093	0.00136891	22	8	5	180	60	40	4
	K1	1.41381	0.000922588	11	15	10	220	40	80	5
	K2	1.18401	0.000236024	7	8	6	160	40	40	2
	K3	0.868332	0.000100128	9	9	5	340	80	100	9
	K4	1.32314	0.000108818	9	8	5	180	40	60	3
C-IBS-D	D1	0.88873	0.000202587	5
	D2	0.90638	0.00212072	1
	D3	0.85054	0.000159622	4
	D4	1.27328	0.00163692	10
	D5	0.664198	0.000146212	9
	D6	1.24497	0.00168761	—
	D7	0.820495	0.000255643	18
	D8	1.03666	0.000397328	12
	D9	1.07517	0.000199094	15
	H1	0.979631	0.000362449	6
	H2	1.09881	0.00313199	10
	H3	0.7749	0.000207001	4
	H7	0.668947	0.000674681	24
	H9	1.14236	0.0046469	—
	L2	1.36309	0.00130878	—
	L3	0.974408	0.00163921	8
	L4	1.16867	0.000169706	8
D-HC	A9	0.728376	0.000453371	5	1	0
	E1	1.27243	6.67565e-06	8	0	1
	E4	0.518445	0.000684378	5	2	1
	E6	1.11446	2.61014e-05	17	3	1
	E9	1.15642	0.00226495	6	2	1
	I3	0.904753	0.000170436	—	1	0
C-HC	F6	0.96733	0.000378884	3
	J1	0.829094	5.14133e-06	3
	J3	0.777744	0.000103305	0
	J5	0.612074	0.0015943	6
	J6	1.04611	4.97221e-05	4
D-IBS-D	G4	0.894819	0.000236358	17	9	6	180	40	60	2
	G5	0.68249	0.000301933	9	8	5	240	60	80	6
	G6	0.600161	0.000343243	28	11	10	240	60	60	8
	G8	1.40248	0.00190538	7	10	6	140	40	40	5
	G9	1.04015	0.0001398	9	4	0	180	40	40	2
C-IBS-D	H4	0.997927	0.000390589	4
	H5	0.693492	0.00011142	7
	H6	0.98014	3.71401e-05	2
	H8	1.23074	0.00407428	3
	L1	0.729546	7.42802e-05	9
